# Supplementary material for: How healthcare providers and the right information may play a critical role in quitting success among smokers interested in using e-cigarettes for quitting: Results from a survey of U.S adults
Source: PLoS One. 2024 May 16;19(5):e0303245. doi: 10.1371/journal.pone.0303245 (PMC11098412; doi:10.1371/journal.pone.0303245)
Supplement: S1 Dataset — (XLSX) [file pone.0303245.s001.xlsx]

## Sheet: Sheet1
ID	Age	Sex	Hispanic_NY	Race_Correct	Duration_Quit	Ecig_Info_Use_Total	Ecig_Info_Use_1	Ecig_Info_Use_2	Ecig_Info_Use_3	Ecig_Info_Use_4	Ecig_Info_Use_5	Ecig_Info_Use_6	Ecig_Info_Use_7	Ecig_Info_Use_8	Ecig_Info_Use_9	Ecig_Guidance_Total	Ecig_Guidance_1	Ecig_Guidance_2	Ecig_Guidance_3	Ecig_Guidance_4	Ecig_Guidance_5	Ecig_Guidance_6	Ecig_Guidance_7	Ecig_Guidance_6_TEXT	log_Quitdur
4	46	Male	No	NH White	1 month	2	0	A friend	0	0	0	0	Social media	0	0	3	What kind of device to use (e.g., a JUUL, a mod, a vape-pen)	What flavor or flavors to use	0	0	Slowly switch from smoking to vaping (e.g., cutting back on smoking while slowly increasing your vaping)	0	0	-999	1.47712
11	31	Male	No	NH Native American	1-3 weeks	5	A vape shop employee	A friend	A coworker/colleague	A family member	A healthcare provider	0	0	0	0	5	What kind of device to use (e.g., a JUUL, a mod, a vape-pen)	What flavor or flavors to use	What nicotine concentration/strength to use	Making an abrupt switch from smoking to vaping (e.g., quit smoking and start vaping on the same day)	Slowly switch from smoking to vaping (e.g., cutting back on smoking while slowly increasing your vaping)	0	0	-999	1.14613
23	34	Female	No	NH White	Less than 1 week	3	A vape shop employee	0	A coworker/colleague	A family member	0	0	0	0	0	5	What kind of device to use (e.g., a JUUL, a mod, a vape-pen)	What flavor or flavors to use	What nicotine concentration/strength to use	Making an abrupt switch from smoking to vaping (e.g., quit smoking and start vaping on the same day)	Slowly switch from smoking to vaping (e.g., cutting back on smoking while slowly increasing your vaping)	0	0	-999	0.544068
26	58	Female	No	NH White	1 month	0	0	0	0	0	0	0	0	0	I did not get any specific information on how to use e-cigarettes/vapes to quit smoking	#NULL!	#NULL!	#NULL!	#NULL!	#NULL!	#NULL!	#NULL!	#NULL!		1.47712
34	60	Female	No	NH White	Less than a day	0	0	0	0	0	0	0	0	0	I did not get any specific information on how to use e-cigarettes/vapes to quit smoking	#NULL!	#NULL!	#NULL!	#NULL!	#NULL!	#NULL!	#NULL!	#NULL!		0
46	46	Female	No	NH White	Less than 1 week	2	0	A friend	0	A family member	0	0	0	0	0	1	What kind of device to use (e.g., a JUUL, a mod, a vape-pen)	0	0	0	0	0	0	-999	0.544068
48	73	Female	No	NH Multiracial	1 month	1	0	0	0	0	0	0	Social media	0	0	1	0	0	0	0	Slowly switch from smoking to vaping (e.g., cutting back on smoking while slowly increasing your vaping)	0	0	-999	1.47712
49	76	Male	No	NH White	2-3 months	3	A vape shop employee	0	0	0	0	An Internet search	Social media	0	0	4	What kind of device to use (e.g., a JUUL, a mod, a vape-pen)	What flavor or flavors to use	What nicotine concentration/strength to use	Making an abrupt switch from smoking to vaping (e.g., quit smoking and start vaping on the same day)	0	0	0	-999	1.87506
53	30	Male	No	NH White	10-12 months	4	A vape shop employee	0	0	A family member	0	An Internet search	Social media	0	0	4	What kind of device to use (e.g., a JUUL, a mod, a vape-pen)	What flavor or flavors to use	What nicotine concentration/strength to use	0	Slowly switch from smoking to vaping (e.g., cutting back on smoking while slowly increasing your vaping)	0	0	-999	2.51851
54	37	Male	No	NH White	2-3 months	2	0	A friend	0	A family member	0	0	0	0	0	2	What kind of device to use (e.g., a JUUL, a mod, a vape-pen)	What flavor or flavors to use	0	0	0	0	0	-999	1.87506
59	22	Female	Yes	H White	2-3 months	1	0	A friend	0	0	0	0	0	0	0	1	0	0	0	0	Slowly switch from smoking to vaping (e.g., cutting back on smoking while slowly increasing your vaping)	0	0	-999	1.87506
60	30	Female	No	NH Black	Less than 1 week	3	0	A friend	0	A family member	A healthcare provider	0	0	0	0	4	What kind of device to use (e.g., a JUUL, a mod, a vape-pen)	What flavor or flavors to use	What nicotine concentration/strength to use	0	Slowly switch from smoking to vaping (e.g., cutting back on smoking while slowly increasing your vaping)	0	0	-999	0.544068
62	40	Male	Yes	H White	1-3 weeks	6	A vape shop employee	A friend	0	A family member	A healthcare provider	An Internet search	Social media	0	0	5	What kind of device to use (e.g., a JUUL, a mod, a vape-pen)	What flavor or flavors to use	What nicotine concentration/strength to use	Making an abrupt switch from smoking to vaping (e.g., quit smoking and start vaping on the same day)	Slowly switch from smoking to vaping (e.g., cutting back on smoking while slowly increasing your vaping)	0	0	-999	1.14613
63	35	Female	No	NH White	Less than 1 week	6	A vape shop employee	A friend	A coworker/colleague	0	A healthcare provider	An Internet search	Social media	0	0	5	What kind of device to use (e.g., a JUUL, a mod, a vape-pen)	What flavor or flavors to use	What nicotine concentration/strength to use	Making an abrupt switch from smoking to vaping (e.g., quit smoking and start vaping on the same day)	Slowly switch from smoking to vaping (e.g., cutting back on smoking while slowly increasing your vaping)	0	0	-999	0.544068
64	30	Female	No	NH White	More than a year	2	A vape shop employee	0	0	0	A healthcare provider	0	0	0	0	2	0	What flavor or flavors to use	0	Making an abrupt switch from smoking to vaping (e.g., quit smoking and start vaping on the same day)	0	0	0	-999	2.62325
65	35	Male	No	NH Black	2-3 months	3	0	A friend	A coworker/colleague	0	0	An Internet search	0	0	0	4	What kind of device to use (e.g., a JUUL, a mod, a vape-pen)	What flavor or flavors to use	0	Making an abrupt switch from smoking to vaping (e.g., quit smoking and start vaping on the same day)	Slowly switch from smoking to vaping (e.g., cutting back on smoking while slowly increasing your vaping)	0	0	-999	1.87506
66	31	Female	No	NH White	Less than 1 week	0	0	0	0	0	0	0	0	0	I did not get any specific information on how to use e-cigarettes/vapes to quit smoking	#NULL!	#NULL!	#NULL!	#NULL!	#NULL!	#NULL!	#NULL!	#NULL!		0.544068
67	30	Male	No	NH White	1 month	2	0	0	0	A family member	0	An Internet search	0	0	0	2	What kind of device to use (e.g., a JUUL, a mod, a vape-pen)	0	0	Making an abrupt switch from smoking to vaping (e.g., quit smoking and start vaping on the same day)	0	0	0	-999	1.47712
68	36	Male	No	NH White	1 month	4	0	A friend	0	A family member	0	An Internet search	Social media	0	0	2	0	What flavor or flavors to use	What nicotine concentration/strength to use	0	0	0	0	-999	1.47712
69	23	Female	No	NH White	Less than 1 week	4	A vape shop employee	A friend	A coworker/colleague	A family member	0	0	0	0	0	1	0	0	0	0	Slowly switch from smoking to vaping (e.g., cutting back on smoking while slowly increasing your vaping)	0	0	-999	0.544068
70	43	Male	No	NH White	1 month	2	0	A friend	0	0	0	0	Social media	0	0	3	What kind of device to use (e.g., a JUUL, a mod, a vape-pen)	What flavor or flavors to use	0	0	Slowly switch from smoking to vaping (e.g., cutting back on smoking while slowly increasing your vaping)	0	0	-999	1.47712
71	35	Male	No	NH White	Less than a day	3	0	A friend	A coworker/colleague	0	0	0	Social media	0	0	2	What kind of device to use (e.g., a JUUL, a mod, a vape-pen)	What flavor or flavors to use	0	0	0	0	0	-999	0
72	36	Female	No	NH White	1-3 weeks	4	0	A friend	A coworker/colleague	0	0	An Internet search	Social media	0	0	4	What kind of device to use (e.g., a JUUL, a mod, a vape-pen)	What flavor or flavors to use	What nicotine concentration/strength to use	0	Slowly switch from smoking to vaping (e.g., cutting back on smoking while slowly increasing your vaping)	0	0	-999	1.14613
73	37	Male	No	NH White	2-3 months	4	A vape shop employee	A friend	0	A family member	A healthcare provider	0	0	0	0	3	0	What flavor or flavors to use	0	Making an abrupt switch from smoking to vaping (e.g., quit smoking and start vaping on the same day)	Slowly switch from smoking to vaping (e.g., cutting back on smoking while slowly increasing your vaping)	0	0	-999	1.87506
74	36	Male	No	NH White	Less than 1 week	4	0	0	A coworker/colleague	0	A healthcare provider	An Internet search	Social media	0	0	5	What kind of device to use (e.g., a JUUL, a mod, a vape-pen)	What flavor or flavors to use	What nicotine concentration/strength to use	Making an abrupt switch from smoking to vaping (e.g., quit smoking and start vaping on the same day)	Slowly switch from smoking to vaping (e.g., cutting back on smoking while slowly increasing your vaping)	0	0	-999	0.544068
75	42	Male	No	NH White	1-3 weeks	3	0	0	0	0	A healthcare provider	An Internet search	Social media	0	0	3	What kind of device to use (e.g., a JUUL, a mod, a vape-pen)	What flavor or flavors to use	0	Making an abrupt switch from smoking to vaping (e.g., quit smoking and start vaping on the same day)	0	0	0	-999	1.14613
76	29	Female	No	NH White	1-3 weeks	4	A vape shop employee	A friend	0	A family member	0	An Internet search	0	0	0	5	What kind of device to use (e.g., a JUUL, a mod, a vape-pen)	What flavor or flavors to use	What nicotine concentration/strength to use	Making an abrupt switch from smoking to vaping (e.g., quit smoking and start vaping on the same day)	Slowly switch from smoking to vaping (e.g., cutting back on smoking while slowly increasing your vaping)	0	0	-999	1.14613
77	50	Female	No	NH White	Less than a day	2	A vape shop employee	0	0	A family member	0	0	0	0	0	2	What kind of device to use (e.g., a JUUL, a mod, a vape-pen)	What flavor or flavors to use	0	0	0	0	0	-999	0
78	60	Female	No	NH White	1-3 weeks	1	0	0	0	A family member	0	0	0	0	0	1	0	0	0	0	Slowly switch from smoking to vaping (e.g., cutting back on smoking while slowly increasing your vaping)	0	0	-999	1.14613
79	43	Male	No	NH White	2-3 months	3	0	A friend	0	0	0	An Internet search	Social media	0	0	2	0	What flavor or flavors to use	0	Making an abrupt switch from smoking to vaping (e.g., quit smoking and start vaping on the same day)	0	0	0	-999	1.87506
80	39	Female	No	NH White	More than a year	2	0	0	0	A family member	A healthcare provider	0	0	0	0	2	What kind of device to use (e.g., a JUUL, a mod, a vape-pen)	0	0	0	Slowly switch from smoking to vaping (e.g., cutting back on smoking while slowly increasing your vaping)	0	0	-999	2.62325
81	38	Male	No	NH White	1-3 weeks	2	A vape shop employee	0	0	0	0	An Internet search	0	0	0	2	What kind of device to use (e.g., a JUUL, a mod, a vape-pen)	What flavor or flavors to use	0	0	0	0	0	-999	1.14613
82	36	Male	No	NH White	4-6 months	3	0	0	0	A family member	0	An Internet search	Social media	0	0	3	0	What flavor or flavors to use	What nicotine concentration/strength to use	Making an abrupt switch from smoking to vaping (e.g., quit smoking and start vaping on the same day)	0	0	0	-999	2.17609
83	36	Male	No	NH White	1-3 weeks	5	A vape shop employee	A friend	A coworker/colleague	0	0	An Internet search	Social media	0	0	5	What kind of device to use (e.g., a JUUL, a mod, a vape-pen)	What flavor or flavors to use	What nicotine concentration/strength to use	Making an abrupt switch from smoking to vaping (e.g., quit smoking and start vaping on the same day)	Slowly switch from smoking to vaping (e.g., cutting back on smoking while slowly increasing your vaping)	0	0	-999	1.14613
84	27	Male	No	NH White	4-6 months	1	0	A friend	0	0	0	0	0	0	0	3	What kind of device to use (e.g., a JUUL, a mod, a vape-pen)	0	0	Making an abrupt switch from smoking to vaping (e.g., quit smoking and start vaping on the same day)	Slowly switch from smoking to vaping (e.g., cutting back on smoking while slowly increasing your vaping)	0	0	-999	2.17609
85	61	Female	No	NH White	Less than 1 week	2	0	A friend	0	A family member	0	0	0	0	0	2	0	What flavor or flavors to use	What nicotine concentration/strength to use	0	0	0	0	-999	0.544068
86	40	Male	No	NH White	Less than 1 week	2	0	A friend	0	0	0	An Internet search	0	0	0	5	What kind of device to use (e.g., a JUUL, a mod, a vape-pen)	What flavor or flavors to use	What nicotine concentration/strength to use	Making an abrupt switch from smoking to vaping (e.g., quit smoking and start vaping on the same day)	Slowly switch from smoking to vaping (e.g., cutting back on smoking while slowly increasing your vaping)	0	0	-999	0.544068
87	30	Male	No	NH White	Less than a day	2	0	0	0	0	A healthcare provider	An Internet search	0	0	0	2	0	0	0	Making an abrupt switch from smoking to vaping (e.g., quit smoking and start vaping on the same day)	Slowly switch from smoking to vaping (e.g., cutting back on smoking while slowly increasing your vaping)	0	0	-999	0
88	27	Female	No	NH White	2-3 months	4	A vape shop employee	A friend	0	0	0	An Internet search	Social media	0	0	4	What kind of device to use (e.g., a JUUL, a mod, a vape-pen)	0	What nicotine concentration/strength to use	Making an abrupt switch from smoking to vaping (e.g., quit smoking and start vaping on the same day)	Slowly switch from smoking to vaping (e.g., cutting back on smoking while slowly increasing your vaping)	0	0	-999	1.87506
89	27	Female	No	NH White	4-6 months	4	A vape shop employee	0	0	A family member	A healthcare provider	An Internet search	0	0	0	3	What kind of device to use (e.g., a JUUL, a mod, a vape-pen)	0	What nicotine concentration/strength to use	Making an abrupt switch from smoking to vaping (e.g., quit smoking and start vaping on the same day)	0	0	0	-999	2.17609
90	35	Male	No	NH White	Less than 1 week	2	0	0	0	0	0	An Internet search	Social media	0	0	5	What kind of device to use (e.g., a JUUL, a mod, a vape-pen)	What flavor or flavors to use	What nicotine concentration/strength to use	Making an abrupt switch from smoking to vaping (e.g., quit smoking and start vaping on the same day)	Slowly switch from smoking to vaping (e.g., cutting back on smoking while slowly increasing your vaping)	0	0	-999	0.544068
91	36	Male	No	NH White	1 month	1	0	0	0	A family member	0	0	0	0	0	1	0	What flavor or flavors to use	0	0	0	0	0	-999	1.47712
92	70	Female	Yes	H White	1 month	1	0	0	0	A family member	0	0	0	0	0	0	0	0	0	0	0	0	I did not get any specific guidance on how to use e-cigarettes/vapes to quit smoking	-999	1.47712
93	31	Female	No	NH White	Less than 1 week	2	A vape shop employee	A friend	0	0	0	0	0	0	0	2	What kind of device to use (e.g., a JUUL, a mod, a vape-pen)	0	What nicotine concentration/strength to use	0	0	0	0	-999	0.544068
94	41	Male	No	Other only	Less than 1 week	4	0	0	A coworker/colleague	A family member	0	An Internet search	Social media	0	0	1	0	0	0	0	Slowly switch from smoking to vaping (e.g., cutting back on smoking while slowly increasing your vaping)	0	0	-999	0.544068
95	38	Female	No	NH White	Less than 1 week	1	0	0	0	0	0	An Internet search	0	0	0	1	0	0	What nicotine concentration/strength to use	0	0	0	0	-999	0.544068
96	36	Female	No	NH White	4-6 months	4	0	0	A coworker/colleague	A family member	0	An Internet search	Social media	0	0	4	0	What flavor or flavors to use	What nicotine concentration/strength to use	Making an abrupt switch from smoking to vaping (e.g., quit smoking and start vaping on the same day)	Slowly switch from smoking to vaping (e.g., cutting back on smoking while slowly increasing your vaping)	0	0	-999	2.17609
97	40	Male	Yes	H White	2-3 months	2	0	0	0	0	A healthcare provider	0	Social media	0	0	1	0	0	0	0	Slowly switch from smoking to vaping (e.g., cutting back on smoking while slowly increasing your vaping)	0	0	-999	1.87506
98	61	Female	No	NH White	Less than 1 week	0	0	0	0	0	0	0	0	0	I did not get any specific information on how to use e-cigarettes/vapes to quit smoking	#NULL!	#NULL!	#NULL!	#NULL!	#NULL!	#NULL!	#NULL!	#NULL!		0.544068
99	35	Female	No	NH White	Less than 1 week	2	0	0	0	0	0	An Internet search	Social media	0	0	4	What kind of device to use (e.g., a JUUL, a mod, a vape-pen)	What flavor or flavors to use	What nicotine concentration/strength to use	0	Slowly switch from smoking to vaping (e.g., cutting back on smoking while slowly increasing your vaping)	0	0	-999	0.544068
100	37	Male	No	NH White	1 month	3	0	0	A coworker/colleague	0	0	An Internet search	Social media	0	0	3	What kind of device to use (e.g., a JUUL, a mod, a vape-pen)	What flavor or flavors to use	What nicotine concentration/strength to use	0	0	0	0	-999	1.47712
101	36	Male	Yes	H White	1-3 weeks	3	0	A friend	0	0	0	An Internet search	Social media	0	0	2	0	What flavor or flavors to use	0	0	Slowly switch from smoking to vaping (e.g., cutting back on smoking while slowly increasing your vaping)	0	0	-999	1.14613
102	37	Male	No	NH White	1-3 weeks	3	A vape shop employee	A friend	0	0	0	0	Social media	0	0	3	0	0	What nicotine concentration/strength to use	Making an abrupt switch from smoking to vaping (e.g., quit smoking and start vaping on the same day)	Slowly switch from smoking to vaping (e.g., cutting back on smoking while slowly increasing your vaping)	0	0	-999	1.14613
103	40	Female	No	NH White	1-3 weeks	1	0	A friend	0	0	0	0	0	0	0	2	0	What flavor or flavors to use	What nicotine concentration/strength to use	0	0	0	0	-999	1.14613
104	36	Male	No	NH White	Less than a day	2	0	A friend	A coworker/colleague	0	0	0	0	0	0	2	0	0	What nicotine concentration/strength to use	0	Slowly switch from smoking to vaping (e.g., cutting back on smoking while slowly increasing your vaping)	0	0	-999	0
105	34	Female	No	NH Pacific Islander	1 month	1	0	0	0	0	0	An Internet search	0	0	0	1	What kind of device to use (e.g., a JUUL, a mod, a vape-pen)	0	0	0	0	0	0	-999	1.47712
106	30	Female	No	NH White	2-3 months	2	A vape shop employee	A friend	0	0	0	0	0	0	0	2	What kind of device to use (e.g., a JUUL, a mod, a vape-pen)	What flavor or flavors to use	0	0	0	0	0	-999	1.87506
107	65	Female	No	NH White	Less than a day	2	0	A friend	0	A family member	0	0	0	0	0	3	What kind of device to use (e.g., a JUUL, a mod, a vape-pen)	0	0	Making an abrupt switch from smoking to vaping (e.g., quit smoking and start vaping on the same day)	Slowly switch from smoking to vaping (e.g., cutting back on smoking while slowly increasing your vaping)	0	0	-999	0
108	40	Male	No	NH White	1-3 weeks	5	0	A friend	A coworker/colleague	A family member	A healthcare provider	0	Social media	0	0	3	0	What flavor or flavors to use	0	Making an abrupt switch from smoking to vaping (e.g., quit smoking and start vaping on the same day)	Slowly switch from smoking to vaping (e.g., cutting back on smoking while slowly increasing your vaping)	0	0	-999	1.14613
109	43	Female	No	NH Multiracial	1-3 weeks	1	A vape shop employee	0	0	0	0	0	0	0	0	2	What kind of device to use (e.g., a JUUL, a mod, a vape-pen)	0	What nicotine concentration/strength to use	0	0	0	0	-999	1.14613
110	43	Male	No	NH White	Less than 1 week	2	0	0	A coworker/colleague	A family member	0	0	0	0	0	2	0	What flavor or flavors to use	What nicotine concentration/strength to use	0	0	0	0	-999	0.544068
111	21	Female	No	NH White	1-3 weeks	2	0	0	0	0	0	An Internet search	Social media	0	0	1	What kind of device to use (e.g., a JUUL, a mod, a vape-pen)	0	0	0	0	0	0	-999	1.14613
112	45	Female	No	NH White	More than a year	1	0	0	0	0	0	0	0	Other (please describe): _______	0	0	0	0	0	0	0	0	I did not get any specific guidance on how to use e-cigarettes/vapes to quit smoking	-999	2.62325
113	28	Female	No	NH White	Less than 1 week	2	A vape shop employee	0	0	A family member	0	0	0	0	0	2	What kind of device to use (e.g., a JUUL, a mod, a vape-pen)	0	What nicotine concentration/strength to use	0	0	0	0	-999	0.544068
114	28	Female	No	NH White	Less than 1 week	3	0	A friend	0	A family member	0	0	Social media	0	0	2	0	What flavor or flavors to use	What nicotine concentration/strength to use	0	0	0	0	-999	0.544068
115	35	Male	No	NH White	4-6 months	2	A vape shop employee	0	0	0	0	0	Social media	0	0	1	What kind of device to use (e.g., a JUUL, a mod, a vape-pen)	0	0	0	0	0	0	-999	2.17609
116	56	Female	No	NH White	7-9 months	1	A vape shop employee	0	0	0	0	0	0	0	0	1	What kind of device to use (e.g., a JUUL, a mod, a vape-pen)	0	0	0	0	0	0	-999	2.38021
117	22	Male	No	NH White	1-3 weeks	3	0	0	0	A family member	0	An Internet search	Social media	0	0	3	What kind of device to use (e.g., a JUUL, a mod, a vape-pen)	What flavor or flavors to use	0	0	Slowly switch from smoking to vaping (e.g., cutting back on smoking while slowly increasing your vaping)	0	0	-999	1.14613
118	41	Female	No	NH White	1-3 weeks	1	0	0	0	0	0	An Internet search	0	0	0	2	What kind of device to use (e.g., a JUUL, a mod, a vape-pen)	0	0	0	Slowly switch from smoking to vaping (e.g., cutting back on smoking while slowly increasing your vaping)	0	0	-999	1.14613
119	30	Male	No	NH White	1-3 weeks	1	0	A friend	0	0	0	0	0	0	0	0	0	0	0	0	0	0	I did not get any specific guidance on how to use e-cigarettes/vapes to quit smoking	-999	1.14613
120	30	Male	No	NH Black	1-3 weeks	1	0	A friend	0	0	0	0	0	0	0	2	What kind of device to use (e.g., a JUUL, a mod, a vape-pen)	What flavor or flavors to use	0	0	0	0	0	-999	1.14613
121	25	Male	No	NH White	1 month	3	0	A friend	0	0	A healthcare provider	An Internet search	0	0	0	2	What kind of device to use (e.g., a JUUL, a mod, a vape-pen)	0	0	Making an abrupt switch from smoking to vaping (e.g., quit smoking and start vaping on the same day)	0	0	0	-999	1.47712
122	42	Female	No	NH White	2-3 months	1	0	0	0	A family member	0	0	0	0	0	3	What kind of device to use (e.g., a JUUL, a mod, a vape-pen)	0	What nicotine concentration/strength to use	0	Slowly switch from smoking to vaping (e.g., cutting back on smoking while slowly increasing your vaping)	0	0	-999	1.87506
123	34	Male	No	NH White	1 month	7	A vape shop employee	A friend	A coworker/colleague	A family member	A healthcare provider	An Internet search	Social media	0	0	5	What kind of device to use (e.g., a JUUL, a mod, a vape-pen)	What flavor or flavors to use	What nicotine concentration/strength to use	Making an abrupt switch from smoking to vaping (e.g., quit smoking and start vaping on the same day)	Slowly switch from smoking to vaping (e.g., cutting back on smoking while slowly increasing your vaping)	0	0	-999	1.47712
124	45	Male	No	NH White	1-3 weeks	3	A vape shop employee	A friend	0	0	0	0	Social media	0	0	3	What kind of device to use (e.g., a JUUL, a mod, a vape-pen)	What flavor or flavors to use	0	0	Slowly switch from smoking to vaping (e.g., cutting back on smoking while slowly increasing your vaping)	0	0	-999	1.14613
125	26	Male	No	NH White	4-6 months	2	0	0	A coworker/colleague	0	0	An Internet search	0	0	0	2	0	0	What nicotine concentration/strength to use	0	Slowly switch from smoking to vaping (e.g., cutting back on smoking while slowly increasing your vaping)	0	0	-999	2.17609
126	30	Male	No	NH White	1-3 weeks	3	A vape shop employee	0	0	A family member	0	An Internet search	0	0	0	3	What kind of device to use (e.g., a JUUL, a mod, a vape-pen)	0	What nicotine concentration/strength to use	0	Slowly switch from smoking to vaping (e.g., cutting back on smoking while slowly increasing your vaping)	0	0	-999	1.14613
127	28	Male	No	NH White	Less than a day	1	A vape shop employee	0	0	0	0	0	0	0	0	3	What kind of device to use (e.g., a JUUL, a mod, a vape-pen)	0	What nicotine concentration/strength to use	Making an abrupt switch from smoking to vaping (e.g., quit smoking and start vaping on the same day)	0	0	0	-999	0
128	43	Male	No	NH White	1 month	0	0	0	0	0	0	0	0	0	I did not get any specific information on how to use e-cigarettes/vapes to quit smoking	#NULL!	#NULL!	#NULL!	#NULL!	#NULL!	#NULL!	#NULL!	#NULL!		1.47712
129	30	Female	No	NH White	Less than a day	1	0	0	0	A family member	0	0	0	0	0	2	0	0	0	Making an abrupt switch from smoking to vaping (e.g., quit smoking and start vaping on the same day)	Slowly switch from smoking to vaping (e.g., cutting back on smoking while slowly increasing your vaping)	0	0	-999	0
130	41	Female	No	NH White	4-6 months	1	A vape shop employee	0	0	0	0	0	0	0	0	1	0	0	What nicotine concentration/strength to use	0	0	0	0	-999	2.17609
131	33	Male	Yes	H White	1-3 weeks	3	A vape shop employee	0	A coworker/colleague	0	0	An Internet search	0	0	0	3	What kind of device to use (e.g., a JUUL, a mod, a vape-pen)	0	What nicotine concentration/strength to use	Making an abrupt switch from smoking to vaping (e.g., quit smoking and start vaping on the same day)	0	0	0	-999	1.14613
132	36	Female	No	NH White	1 month	0	0	0	0	0	0	0	0	0	I did not get any specific information on how to use e-cigarettes/vapes to quit smoking	#NULL!	#NULL!	#NULL!	#NULL!	#NULL!	#NULL!	#NULL!	#NULL!		1.47712
133	27	Female	Yes	H Native American	2-3 months	1	0	0	0	A family member	0	0	0	0	0	3	What kind of device to use (e.g., a JUUL, a mod, a vape-pen)	What flavor or flavors to use	What nicotine concentration/strength to use	0	0	0	0	-999	1.87506
134	46	Female	No	NH White	7-9 months	2	0	A friend	0	A family member	0	0	0	0	0	2	What kind of device to use (e.g., a JUUL, a mod, a vape-pen)	0	0	Making an abrupt switch from smoking to vaping (e.g., quit smoking and start vaping on the same day)	0	0	0	-999	2.38021
135	27	Male	No	NH Black	Less than a day	3	0	0	A coworker/colleague	A family member	A healthcare provider	0	0	0	0	3	0	0	What nicotine concentration/strength to use	Making an abrupt switch from smoking to vaping (e.g., quit smoking and start vaping on the same day)	Slowly switch from smoking to vaping (e.g., cutting back on smoking while slowly increasing your vaping)	0	0	-999	0
136	39	Male	No	NH White	1 month	2	0	A friend	0	0	0	An Internet search	0	0	0	3	What kind of device to use (e.g., a JUUL, a mod, a vape-pen)	What flavor or flavors to use	What nicotine concentration/strength to use	0	0	0	0	-999	1.47712
137	35	Female	Yes	H White	Less than a day	6	A vape shop employee	A friend	A coworker/colleague	A family member	0	An Internet search	Social media	0	0	5	What kind of device to use (e.g., a JUUL, a mod, a vape-pen)	What flavor or flavors to use	What nicotine concentration/strength to use	Making an abrupt switch from smoking to vaping (e.g., quit smoking and start vaping on the same day)	Slowly switch from smoking to vaping (e.g., cutting back on smoking while slowly increasing your vaping)	0	0	-999	0
138	29	Male	No	NH Black	Less than 1 week	6	0	A friend	A coworker/colleague	A family member	A healthcare provider	An Internet search	Social media	0	0	2	What kind of device to use (e.g., a JUUL, a mod, a vape-pen)	What flavor or flavors to use	0	0	0	0	0	-999	0.544068
139	44	Male	No	NH Black	2-3 months	1	0	A friend	0	0	0	0	0	0	0	1	0	0	0	0	Slowly switch from smoking to vaping (e.g., cutting back on smoking while slowly increasing your vaping)	0	0	-999	1.87506
140	49	Female	No	NH White	More than a year	1	A vape shop employee	0	0	0	0	0	0	0	0	1	0	0	0	Making an abrupt switch from smoking to vaping (e.g., quit smoking and start vaping on the same day)	0	0	0	-999	2.62325
141	42	Male	No	NH White	1-3 weeks	5	0	A friend	A coworker/colleague	A family member	A healthcare provider	0	Social media	0	0	4	What kind of device to use (e.g., a JUUL, a mod, a vape-pen)	What flavor or flavors to use	0	Making an abrupt switch from smoking to vaping (e.g., quit smoking and start vaping on the same day)	Slowly switch from smoking to vaping (e.g., cutting back on smoking while slowly increasing your vaping)	0	0	-999	1.14613
142	49	Male	No	NH White	Less than 1 week	2	0	A friend	A coworker/colleague	0	0	0	0	0	0	1	0	0	0	0	Slowly switch from smoking to vaping (e.g., cutting back on smoking while slowly increasing your vaping)	0	0	-999	0.544068
143	69	Female	No	NH White	2-3 months	3	A vape shop employee	A friend	0	A family member	0	0	0	0	0	2	What kind of device to use (e.g., a JUUL, a mod, a vape-pen)	What flavor or flavors to use	0	0	0	0	0	-999	1.87506
144	40	Male	No	NH White	1 month	5	A vape shop employee	A friend	0	A family member	0	An Internet search	Social media	0	0	3	What kind of device to use (e.g., a JUUL, a mod, a vape-pen)	0	What nicotine concentration/strength to use	0	Slowly switch from smoking to vaping (e.g., cutting back on smoking while slowly increasing your vaping)	0	0	-999	1.47712
145	40	Male	No	NH White	Less than a day	4	A vape shop employee	A friend	0	0	A healthcare provider	An Internet search	0	0	0	3	What kind of device to use (e.g., a JUUL, a mod, a vape-pen)	What flavor or flavors to use	What nicotine concentration/strength to use	0	0	0	0	-999	0
146	39	Female	No	NH White	Less than a day	5	A vape shop employee	A friend	A coworker/colleague	A family member	0	An Internet search	0	0	0	0	0	0	0	0	0	0	I did not get any specific guidance on how to use e-cigarettes/vapes to quit smoking	-999	0
147	49	Male	No	NH White	Less than 1 week	3	A vape shop employee	0	A coworker/colleague	0	0	An Internet search	0	0	0	2	0	0	What nicotine concentration/strength to use	0	Slowly switch from smoking to vaping (e.g., cutting back on smoking while slowly increasing your vaping)	0	0	-999	0.544068
148	31	Male	No	NH Asian	2-3 months	2	A vape shop employee	0	0	0	0	0	Social media	0	0	2	What kind of device to use (e.g., a JUUL, a mod, a vape-pen)	0	0	0	Slowly switch from smoking to vaping (e.g., cutting back on smoking while slowly increasing your vaping)	0	0	-999	1.87506
149	40	Male	No	NH White	10-12 months	2	A vape shop employee	0	0	0	A healthcare provider	0	0	0	0	3	What kind of device to use (e.g., a JUUL, a mod, a vape-pen)	0	What nicotine concentration/strength to use	0	Slowly switch from smoking to vaping (e.g., cutting back on smoking while slowly increasing your vaping)	0	0	-999	2.51851
150	31	Female	No	NH White	4-6 months	2	0	A friend	0	0	A healthcare provider	0	0	0	0	3	What kind of device to use (e.g., a JUUL, a mod, a vape-pen)	0	What nicotine concentration/strength to use	0	Slowly switch from smoking to vaping (e.g., cutting back on smoking while slowly increasing your vaping)	0	0	-999	2.17609
151	53	Male	No	NH White	1-3 weeks	3	0	A friend	A coworker/colleague	A family member	0	0	0	0	0	2	What kind of device to use (e.g., a JUUL, a mod, a vape-pen)	0	What nicotine concentration/strength to use	0	0	0	0	-999	1.14613
152	28	Male	No	NH White	Less than 1 week	1	0	A friend	0	0	0	0	0	0	0	1	0	0	0	0	Slowly switch from smoking to vaping (e.g., cutting back on smoking while slowly increasing your vaping)	0	0	-999	0.544068
153	21	Male	Yes	H Black	Less than 1 week	2	0	A friend	0	A family member	0	0	0	0	0	1	0	0	0	Making an abrupt switch from smoking to vaping (e.g., quit smoking and start vaping on the same day)	0	0	0	-999	0.544068
154	52	Female	No	NH White	More than a year	0	0	0	0	0	0	0	0	0	I did not get any specific information on how to use e-cigarettes/vapes to quit smoking	#NULL!	#NULL!	#NULL!	#NULL!	#NULL!	#NULL!	#NULL!	#NULL!		2.62325
155	33	Male	No	NH White	1 month	1	0	A friend	0	0	0	0	0	0	0	1	0	What flavor or flavors to use	0	0	0	0	0	-999	1.47712
156	42	Female	No	NH White	Less than 1 week	0	0	0	0	0	0	0	0	0	I did not get any specific information on how to use e-cigarettes/vapes to quit smoking	#NULL!	#NULL!	#NULL!	#NULL!	#NULL!	#NULL!	#NULL!	#NULL!		0.544068
157	46	Female	No	NH White	Less than 1 week	1	0	A friend	0	0	0	0	0	0	0	0	0	0	0	0	0	0	I did not get any specific guidance on how to use e-cigarettes/vapes to quit smoking	-999	0.544068
158	38	Male	No	NH White	2-3 months	0	0	0	0	0	0	0	0	0	I did not get any specific information on how to use e-cigarettes/vapes to quit smoking	#NULL!	#NULL!	#NULL!	#NULL!	#NULL!	#NULL!	#NULL!	#NULL!		1.87506
159	42	Male	No	NH White	1-3 weeks	2	A vape shop employee	A friend	0	0	0	0	0	0	0	2	What kind of device to use (e.g., a JUUL, a mod, a vape-pen)	0	What nicotine concentration/strength to use	0	0	0	0	-999	1.14613
160	35	Female	No	NH White	Less than a day	1	A vape shop employee	0	0	0	0	0	0	0	0	2	What kind of device to use (e.g., a JUUL, a mod, a vape-pen)	0	What nicotine concentration/strength to use	0	0	0	0	-999	0
161	54	Male	No	NH White	1 month	1	0	0	0	0	0	An Internet search	0	0	0	2	What kind of device to use (e.g., a JUUL, a mod, a vape-pen)	What flavor or flavors to use	0	0	0	0	0	-999	1.47712
162	65	Female	No	NH White	1 month	1	0	0	0	A family member	0	0	0	0	0	1	0	0	0	0	Slowly switch from smoking to vaping (e.g., cutting back on smoking while slowly increasing your vaping)	0	0	-999	1.47712
163	39	Female	Yes	H White	1 month	0	0	0	0	0	0	0	0	0	I did not get any specific information on how to use e-cigarettes/vapes to quit smoking	#NULL!	#NULL!	#NULL!	#NULL!	#NULL!	#NULL!	#NULL!	#NULL!		1.47712
164	25	Female	No	NH White	Less than a day	1	0	0	0	0	0	An Internet search	0	0	0	2	What kind of device to use (e.g., a JUUL, a mod, a vape-pen)	0	0	Making an abrupt switch from smoking to vaping (e.g., quit smoking and start vaping on the same day)	0	0	0	-999	0
165	30	Female	No	NH White	10-12 months	1	0	0	0	0	0	0	0	Other (please describe): _______	0	3	0	What flavor or flavors to use	What nicotine concentration/strength to use	Making an abrupt switch from smoking to vaping (e.g., quit smoking and start vaping on the same day)	0	0	0	-999	2.51851
166	27	Female	No	NH White	1 month	1	0	A friend	0	0	0	0	0	0	0	2	What kind of device to use (e.g., a JUUL, a mod, a vape-pen)	What flavor or flavors to use	0	0	0	0	0	-999	1.47712
167	39	Female	No	NH White	1-3 weeks	1	0	A friend	0	0	0	0	0	0	0	0	0	0	0	0	0	0	I did not get any specific guidance on how to use e-cigarettes/vapes to quit smoking	-999	1.14613
168	49	Male	No	NH White	1-3 weeks	4	A vape shop employee	0	A coworker/colleague	A family member	0	An Internet search	0	0	0	3	What kind of device to use (e.g., a JUUL, a mod, a vape-pen)	What flavor or flavors to use	What nicotine concentration/strength to use	0	0	0	0	-999	1.14613
169	30	Female	No	NH Multiracial	1 month	0	0	0	0	0	0	0	0	0	I did not get any specific information on how to use e-cigarettes/vapes to quit smoking	#NULL!	#NULL!	#NULL!	#NULL!	#NULL!	#NULL!	#NULL!	#NULL!		1.47712
170	27	Female	No	NH White	More than a year	3	A vape shop employee	A friend	0	A family member	0	0	0	0	0	3	What kind of device to use (e.g., a JUUL, a mod, a vape-pen)	What flavor or flavors to use	What nicotine concentration/strength to use	0	0	0	0	-999	2.62325
171	33	Female	No	NH White	Less than a day	3	0	A friend	0	0	0	An Internet search	Social media	0	0	2	What kind of device to use (e.g., a JUUL, a mod, a vape-pen)	0	0	0	Slowly switch from smoking to vaping (e.g., cutting back on smoking while slowly increasing your vaping)	0	0	-999	0
172	34	Male	No	NH White	Less than 1 week	3	A vape shop employee	0	0	0	0	An Internet search	Social media	0	0	3	What kind of device to use (e.g., a JUUL, a mod, a vape-pen)	What flavor or flavors to use	What nicotine concentration/strength to use	0	0	0	0	-999	0.544068
173	38	Female	No	NH White	1 month	1	0	0	0	0	0	An Internet search	0	0	0	1	0	0	What nicotine concentration/strength to use	0	0	0	0	-999	1.47712
174	30	Male	No	NH White	1-3 weeks	3	0	A friend	0	A family member	0	An Internet search	0	0	0	2	0	0	0	Making an abrupt switch from smoking to vaping (e.g., quit smoking and start vaping on the same day)	Slowly switch from smoking to vaping (e.g., cutting back on smoking while slowly increasing your vaping)	0	0	-999	1.14613
175	58	Female	No	NH White	Less than a day	1	0	0	A coworker/colleague	0	0	0	0	0	0	2	0	0	What nicotine concentration/strength to use	Making an abrupt switch from smoking to vaping (e.g., quit smoking and start vaping on the same day)	0	0	0	-999	0
176	48	Female	No	NH Native American	1-3 weeks	1	0	0	0	A family member	0	0	0	0	0	1	What kind of device to use (e.g., a JUUL, a mod, a vape-pen)	0	0	0	0	0	0	-999	1.14613
177	71	Male	No	NH White	More than a year	2	A vape shop employee	A friend	0	0	0	0	0	0	0	1	0	0	0	Making an abrupt switch from smoking to vaping (e.g., quit smoking and start vaping on the same day)	0	0	0	-999	2.62325
178	35	Male	No	NH White	More than a year	4	A vape shop employee	A friend	0	0	0	An Internet search	Social media	0	0	3	What kind of device to use (e.g., a JUUL, a mod, a vape-pen)	What flavor or flavors to use	0	Making an abrupt switch from smoking to vaping (e.g., quit smoking and start vaping on the same day)	0	0	0	-999	2.62325
179	49	Male	No	NH White	Less than 1 week	1	0	0	0	A family member	0	0	0	0	0	2	What kind of device to use (e.g., a JUUL, a mod, a vape-pen)	0	What nicotine concentration/strength to use	0	0	0	0	-999	0.544068
180	33	Female	No	NH White	Less than 1 week	2	0	A friend	0	0	0	0	Social media	0	0	2	What kind of device to use (e.g., a JUUL, a mod, a vape-pen)	What flavor or flavors to use	0	0	0	0	0	-999	0.544068
181	39	Female	No	NH White	Less than 1 week	1	0	A friend	0	0	0	0	0	0	0	1	0	0	What nicotine concentration/strength to use	0	0	0	0	-999	0.544068
182	31	Female	No	NH White	1-3 weeks	1	A vape shop employee	0	0	0	0	0	0	0	0	2	0	0	What nicotine concentration/strength to use	Making an abrupt switch from smoking to vaping (e.g., quit smoking and start vaping on the same day)	0	0	0	-999	1.14613
183	34	Male	No	NH White	1 month	1	0	0	A coworker/colleague	0	0	0	0	0	0	1	0	0	What nicotine concentration/strength to use	0	0	0	0	-999	1.47712
184	42	Male	No	NH White	Less than 1 week	2	0	A friend	0	A family member	0	0	0	0	0	1	What kind of device to use (e.g., a JUUL, a mod, a vape-pen)	0	0	0	0	0	0	-999	0.544068
185	35	Male	Yes	H White	1-3 weeks	5	0	A friend	A coworker/colleague	0	A healthcare provider	An Internet search	Social media	0	0	4	What kind of device to use (e.g., a JUUL, a mod, a vape-pen)	What flavor or flavors to use	0	Making an abrupt switch from smoking to vaping (e.g., quit smoking and start vaping on the same day)	Slowly switch from smoking to vaping (e.g., cutting back on smoking while slowly increasing your vaping)	0	0	-999	1.14613
186	27	Female	No	NH White	1-3 weeks	2	0	0	A coworker/colleague	A family member	0	0	0	0	0	3	What kind of device to use (e.g., a JUUL, a mod, a vape-pen)	What flavor or flavors to use	What nicotine concentration/strength to use	0	0	0	0	-999	1.14613
187	30	Female	No	NH White	1-3 weeks	1	0	A friend	0	0	0	0	0	0	0	3	What kind of device to use (e.g., a JUUL, a mod, a vape-pen)	What flavor or flavors to use	0	Making an abrupt switch from smoking to vaping (e.g., quit smoking and start vaping on the same day)	0	0	0	-999	1.14613
188	43	Female	No	NH Multiracial	More than a year	3	A vape shop employee	A friend	0	0	0	An Internet search	0	0	0	3	What kind of device to use (e.g., a JUUL, a mod, a vape-pen)	What flavor or flavors to use	What nicotine concentration/strength to use	0	0	0	0	-999	2.62325
189	47	Male	No	NH White	1-3 weeks	2	A vape shop employee	0	0	0	0	An Internet search	0	0	0	3	What kind of device to use (e.g., a JUUL, a mod, a vape-pen)	What flavor or flavors to use	What nicotine concentration/strength to use	0	0	0	0	-999	1.14613
190	31	Male	No	NH White	1-3 weeks	2	0	0	A coworker/colleague	0	0	An Internet search	0	0	0	1	0	0	0	0	Slowly switch from smoking to vaping (e.g., cutting back on smoking while slowly increasing your vaping)	0	0	-999	1.14613
191	27	Female	No	NH White	Less than 1 week	1	0	A friend	0	0	0	0	0	0	0	1	What kind of device to use (e.g., a JUUL, a mod, a vape-pen)	0	0	0	0	0	0	-999	0.544068
192	26	Male	Yes	H Multiracial	7-9 months	1	0	A friend	0	0	0	0	0	0	0	4	What kind of device to use (e.g., a JUUL, a mod, a vape-pen)	0	What nicotine concentration/strength to use	Making an abrupt switch from smoking to vaping (e.g., quit smoking and start vaping on the same day)	Slowly switch from smoking to vaping (e.g., cutting back on smoking while slowly increasing your vaping)	0	0	-999	2.38021
193	22	Female	No	NH White	4-6 months	2	0	A friend	0	A family member	0	0	0	0	0	4	What kind of device to use (e.g., a JUUL, a mod, a vape-pen)	0	What nicotine concentration/strength to use	Making an abrupt switch from smoking to vaping (e.g., quit smoking and start vaping on the same day)	Slowly switch from smoking to vaping (e.g., cutting back on smoking while slowly increasing your vaping)	0	0	-999	2.17609
194	28	Female	No	NH White	Less than a day	1	0	0	0	0	0	0	Social media	0	0	1	0	0	0	0	Slowly switch from smoking to vaping (e.g., cutting back on smoking while slowly increasing your vaping)	0	0	-999	0
195	44	Female	No	NH White	1-3 weeks	1	0	A friend	0	0	0	0	0	0	0	2	What kind of device to use (e.g., a JUUL, a mod, a vape-pen)	0	What nicotine concentration/strength to use	0	0	0	0	-999	1.14613
196	41	Male	No	NH White	1-3 weeks	3	0	A friend	0	0	A healthcare provider	0	Social media	0	0	3	What kind of device to use (e.g., a JUUL, a mod, a vape-pen)	0	What nicotine concentration/strength to use	Making an abrupt switch from smoking to vaping (e.g., quit smoking and start vaping on the same day)	0	0	0	-999	1.14613
197	32	Female	No	NH Asian	4-6 months	3	0	A friend	0	A family member	0	0	Social media	0	0	3	0	What flavor or flavors to use	What nicotine concentration/strength to use	0	Slowly switch from smoking to vaping (e.g., cutting back on smoking while slowly increasing your vaping)	0	0	-999	2.17609
198	31	Female	No	NH White	More than a year	3	A vape shop employee	A friend	0	0	0	0	Social media	0	0	4	What kind of device to use (e.g., a JUUL, a mod, a vape-pen)	What flavor or flavors to use	What nicotine concentration/strength to use	0	Slowly switch from smoking to vaping (e.g., cutting back on smoking while slowly increasing your vaping)	0	0	-999	2.62325
199	67	Male	Yes	H White	More than a year	1	0	0	0	0	0	An Internet search	0	0	0	2	0	What flavor or flavors to use	What nicotine concentration/strength to use	0	0	0	0	-999	2.62325
200	47	Female	No	NH White	Less than 1 week	4	A vape shop employee	A friend	0	A family member	0	An Internet search	0	0	0	3	What kind of device to use (e.g., a JUUL, a mod, a vape-pen)	What flavor or flavors to use	0	0	Slowly switch from smoking to vaping (e.g., cutting back on smoking while slowly increasing your vaping)	0	0	-999	0.544068
201	38	Female	No	NH White	1-3 weeks	1	0	A friend	0	0	0	0	0	0	0	3	What kind of device to use (e.g., a JUUL, a mod, a vape-pen)	0	What nicotine concentration/strength to use	0	Slowly switch from smoking to vaping (e.g., cutting back on smoking while slowly increasing your vaping)	0	0	-999	1.14613
202	41	Female	No	NH White	Less than 1 week	4	A vape shop employee	A friend	0	A family member	0	0	Social media	0	0	4	What kind of device to use (e.g., a JUUL, a mod, a vape-pen)	What flavor or flavors to use	What nicotine concentration/strength to use	0	Slowly switch from smoking to vaping (e.g., cutting back on smoking while slowly increasing your vaping)	0	0	-999	0.544068
203	40	Female	No	NH White	1-3 weeks	0	0	0	0	0	0	0	0	0	I did not get any specific information on how to use e-cigarettes/vapes to quit smoking	#NULL!	#NULL!	#NULL!	#NULL!	#NULL!	#NULL!	#NULL!	#NULL!		1.14613
204	57	Male	No	Other only	2-3 months	1	0	0	0	0	0	An Internet search	0	0	0	1	What kind of device to use (e.g., a JUUL, a mod, a vape-pen)	0	0	0	0	0	0	-999	1.87506
205	68	Female	No	NH White	1-3 weeks	2	A vape shop employee	0	0	A family member	0	0	0	0	0	4	What kind of device to use (e.g., a JUUL, a mod, a vape-pen)	What flavor or flavors to use	What nicotine concentration/strength to use	0	Slowly switch from smoking to vaping (e.g., cutting back on smoking while slowly increasing your vaping)	0	0	-999	1.14613
206	35	Female	No	NH White	2-3 months	1	0	0	0	A family member	0	0	0	0	0	3	What kind of device to use (e.g., a JUUL, a mod, a vape-pen)	What flavor or flavors to use	What nicotine concentration/strength to use	0	0	0	0	-999	1.87506
207	29	Female	No	NH White	4-6 months	2	A vape shop employee	0	0	0	0	An Internet search	0	0	0	4	0	What flavor or flavors to use	What nicotine concentration/strength to use	Making an abrupt switch from smoking to vaping (e.g., quit smoking and start vaping on the same day)	Slowly switch from smoking to vaping (e.g., cutting back on smoking while slowly increasing your vaping)	0	0	-999	2.17609
208	36	Male	No	NH White	1 month	2	0	0	0	0	A healthcare provider	An Internet search	0	0	0	2	0	0	0	Making an abrupt switch from smoking to vaping (e.g., quit smoking and start vaping on the same day)	Slowly switch from smoking to vaping (e.g., cutting back on smoking while slowly increasing your vaping)	0	0	-999	1.47712
209	53	Female	No	NH White	4-6 months	1	A vape shop employee	0	0	0	0	0	0	0	0	0	0	0	0	0	0	0	I did not get any specific guidance on how to use e-cigarettes/vapes to quit smoking	-999	2.17609
210	58	Female	No	NH White	4-6 months	1	A vape shop employee	0	0	0	0	0	0	0	0	1	0	0	What nicotine concentration/strength to use	0	0	0	0	-999	2.17609
211	27	Female	No	NH White	Less than 1 week	1	0	0	0	A family member	0	0	0	0	0	1	0	0	0	Making an abrupt switch from smoking to vaping (e.g., quit smoking and start vaping on the same day)	0	0	0	-999	0.544068
212	40	Male	No	NH White	1-3 weeks	2	A vape shop employee	0	0	A family member	0	0	0	0	0	2	0	What flavor or flavors to use	What nicotine concentration/strength to use	0	0	0	0	-999	1.14613
213	41	Male	No	NH Black	1-3 weeks	3	0	A friend	A coworker/colleague	A family member	0	0	0	0	0	4	What kind of device to use (e.g., a JUUL, a mod, a vape-pen)	What flavor or flavors to use	0	Making an abrupt switch from smoking to vaping (e.g., quit smoking and start vaping on the same day)	Slowly switch from smoking to vaping (e.g., cutting back on smoking while slowly increasing your vaping)	0	0	-999	1.14613
214	26	Female	No	NH White	Less than a day	5	A vape shop employee	A friend	0	A family member	0	An Internet search	Social media	0	0	2	0	0	0	Making an abrupt switch from smoking to vaping (e.g., quit smoking and start vaping on the same day)	Slowly switch from smoking to vaping (e.g., cutting back on smoking while slowly increasing your vaping)	0	0	-999	0
215	39	Female	No	NH White	Less than 1 week	1	0	0	0	0	0	An Internet search	0	0	0	2	What kind of device to use (e.g., a JUUL, a mod, a vape-pen)	0	What nicotine concentration/strength to use	0	0	0	0	-999	0.544068
216	31	Male	No	NH Native American	4-6 months	1	0	0	0	0	A healthcare provider	0	0	0	0	1	0	0	0	Making an abrupt switch from smoking to vaping (e.g., quit smoking and start vaping on the same day)	0	0	0	-999	2.17609
217	26	Female	No	NH White	Less than 1 week	1	A vape shop employee	0	0	0	0	0	0	0	0	1	0	0	0	0	Slowly switch from smoking to vaping (e.g., cutting back on smoking while slowly increasing your vaping)	0	0	-999	0.544068
218	38	Female	No	NH White	Less than a day	3	0	A friend	0	A family member	0	0	Social media	0	0	0	0	0	0	0	0	0	I did not get any specific guidance on how to use e-cigarettes/vapes to quit smoking	-999	0
219	35	Male	No	NH Native American	1-3 weeks	5	0	0	A coworker/colleague	A family member	A healthcare provider	An Internet search	Social media	0	0	3	What kind of device to use (e.g., a JUUL, a mod, a vape-pen)	What flavor or flavors to use	0	0	Slowly switch from smoking to vaping (e.g., cutting back on smoking while slowly increasing your vaping)	0	0	-999	1.14613
220	34	Male	No	NH White	Less than 1 week	5	A vape shop employee	A friend	A coworker/colleague	0	0	An Internet search	Social media	0	0	3	0	0	What nicotine concentration/strength to use	Making an abrupt switch from smoking to vaping (e.g., quit smoking and start vaping on the same day)	Slowly switch from smoking to vaping (e.g., cutting back on smoking while slowly increasing your vaping)	0	0	-999	0.544068
221	36	Male	No	NH White	Less than 1 week	3	0	A friend	A coworker/colleague	0	0	An Internet search	0	0	0	2	0	What flavor or flavors to use	0	0	Slowly switch from smoking to vaping (e.g., cutting back on smoking while slowly increasing your vaping)	0	0	-999	0.544068
222	35	Male	Yes	H White	7-9 months	4	A vape shop employee	0	0	A family member	0	An Internet search	Social media	0	0	4	What kind of device to use (e.g., a JUUL, a mod, a vape-pen)	What flavor or flavors to use	What nicotine concentration/strength to use	0	Slowly switch from smoking to vaping (e.g., cutting back on smoking while slowly increasing your vaping)	0	0	-999	2.38021
223	35	Male	No	NH White	1-3 weeks	3	A vape shop employee	0	0	0	0	An Internet search	Social media	0	0	2	0	What flavor or flavors to use	0	Making an abrupt switch from smoking to vaping (e.g., quit smoking and start vaping on the same day)	0	0	0	-999	1.14613
224	40	Male	No	NH White	1-3 weeks	3	0	A friend	A coworker/colleague	0	0	An Internet search	0	0	0	3	What kind of device to use (e.g., a JUUL, a mod, a vape-pen)	What flavor or flavors to use	What nicotine concentration/strength to use	0	0	0	0	-999	1.14613
225	35	Male	No	NH White	1-3 weeks	3	0	A friend	0	0	0	An Internet search	Social media	0	0	3	What kind of device to use (e.g., a JUUL, a mod, a vape-pen)	0	0	Making an abrupt switch from smoking to vaping (e.g., quit smoking and start vaping on the same day)	Slowly switch from smoking to vaping (e.g., cutting back on smoking while slowly increasing your vaping)	0	0	-999	1.14613
226	28	Male	No	NH White	7-9 months	0	0	0	0	0	0	0	0	0	I did not get any specific information on how to use e-cigarettes/vapes to quit smoking	#NULL!	#NULL!	#NULL!	#NULL!	#NULL!	#NULL!	#NULL!	#NULL!		2.38021
227	31	Male	No	NH White	4-6 months	7	A vape shop employee	A friend	A coworker/colleague	A family member	A healthcare provider	An Internet search	Social media	0	0	5	What kind of device to use (e.g., a JUUL, a mod, a vape-pen)	What flavor or flavors to use	What nicotine concentration/strength to use	Making an abrupt switch from smoking to vaping (e.g., quit smoking and start vaping on the same day)	Slowly switch from smoking to vaping (e.g., cutting back on smoking while slowly increasing your vaping)	0	0	-999	2.17609
228	33	Male	No	NH White	1-3 weeks	2	0	0	0	A family member	0	0	Social media	0	0	2	0	0	0	Making an abrupt switch from smoking to vaping (e.g., quit smoking and start vaping on the same day)	Slowly switch from smoking to vaping (e.g., cutting back on smoking while slowly increasing your vaping)	0	0	-999	1.14613
229	35	Male	No	NH White	1 month	3	0	0	0	0	A healthcare provider	An Internet search	Social media	0	0	1	0	0	0	0	Slowly switch from smoking to vaping (e.g., cutting back on smoking while slowly increasing your vaping)	0	0	-999	1.47712
230	36	Male	No	NH White	Less than 1 week	4	0	A friend	A coworker/colleague	A family member	0	0	Social media	0	0	3	0	What flavor or flavors to use	0	Making an abrupt switch from smoking to vaping (e.g., quit smoking and start vaping on the same day)	Slowly switch from smoking to vaping (e.g., cutting back on smoking while slowly increasing your vaping)	0	0	-999	0.544068
231	43	Female	No	NH Multiracial	1 month	0	0	0	0	0	0	0	0	0	I did not get any specific information on how to use e-cigarettes/vapes to quit smoking	#NULL!	#NULL!	#NULL!	#NULL!	#NULL!	#NULL!	#NULL!	#NULL!		1.47712
232	22	Female	No	NH White	1-3 weeks	1	0	0	0	A family member	0	0	0	0	0	0	0	0	0	0	0	0	I did not get any specific guidance on how to use e-cigarettes/vapes to quit smoking	-999	1.14613
233	35	Male	No	NH White	2-3 months	3	0	0	A coworker/colleague	A family member	0	0	Social media	0	0	3	0	0	What nicotine concentration/strength to use	Making an abrupt switch from smoking to vaping (e.g., quit smoking and start vaping on the same day)	Slowly switch from smoking to vaping (e.g., cutting back on smoking while slowly increasing your vaping)	0	0	-999	1.87506
234	35	Male	No	NH White	2-3 months	3	0	A friend	0	0	0	An Internet search	Social media	0	0	2	What kind of device to use (e.g., a JUUL, a mod, a vape-pen)	What flavor or flavors to use	0	0	0	0	0	-999	1.87506
235	35	Male	No	NH White	Less than a day	4	A vape shop employee	0	0	0	A healthcare provider	An Internet search	Social media	0	0	3	0	What flavor or flavors to use	0	Making an abrupt switch from smoking to vaping (e.g., quit smoking and start vaping on the same day)	Slowly switch from smoking to vaping (e.g., cutting back on smoking while slowly increasing your vaping)	0	0	-999	0
236	43	Male	Yes	H White	1 month	3	A vape shop employee	A friend	A coworker/colleague	0	0	0	0	0	0	2	What kind of device to use (e.g., a JUUL, a mod, a vape-pen)	What flavor or flavors to use	0	0	0	0	0	-999	1.47712
237	46	Male	No	NH White	Less than a day	3	0	0	A coworker/colleague	A family member	0	0	Social media	0	0	3	0	What flavor or flavors to use	What nicotine concentration/strength to use	Making an abrupt switch from smoking to vaping (e.g., quit smoking and start vaping on the same day)	0	0	0	-999	0
238	34	Female	No	NH White	2-3 months	4	A vape shop employee	A friend	0	0	0	An Internet search	Social media	0	0	3	What kind of device to use (e.g., a JUUL, a mod, a vape-pen)	What flavor or flavors to use	0	Making an abrupt switch from smoking to vaping (e.g., quit smoking and start vaping on the same day)	0	0	0	-999	1.87506
239	39	Male	No	NH White	Less than 1 week	3	A vape shop employee	A friend	0	0	0	An Internet search	0	0	0	3	What kind of device to use (e.g., a JUUL, a mod, a vape-pen)	What flavor or flavors to use	0	0	Slowly switch from smoking to vaping (e.g., cutting back on smoking while slowly increasing your vaping)	0	0	-999	0.544068
240	55	Female	No	NH White	Less than 1 week	3	0	0	A coworker/colleague	0	A healthcare provider	0	Social media	0	0	3	What kind of device to use (e.g., a JUUL, a mod, a vape-pen)	0	0	Making an abrupt switch from smoking to vaping (e.g., quit smoking and start vaping on the same day)	Slowly switch from smoking to vaping (e.g., cutting back on smoking while slowly increasing your vaping)	0	0	-999	0.544068
241	35	Male	No	NH White	7-9 months	4	A vape shop employee	A friend	0	0	A healthcare provider	An Internet search	0	0	0	3	What kind of device to use (e.g., a JUUL, a mod, a vape-pen)	What flavor or flavors to use	0	Making an abrupt switch from smoking to vaping (e.g., quit smoking and start vaping on the same day)	0	0	0	-999	2.38021
242	40	Male	No	NH White	Less than 1 week	2	0	0	A coworker/colleague	0	0	An Internet search	0	0	0	2	0	What flavor or flavors to use	What nicotine concentration/strength to use	0	0	0	0	-999	0.544068
243	41	Male	Yes	H White	7-9 months	3	0	0	A coworker/colleague	0	0	An Internet search	Social media	0	0	3	What kind of device to use (e.g., a JUUL, a mod, a vape-pen)	What flavor or flavors to use	What nicotine concentration/strength to use	0	0	0	0	-999	2.38021
244	31	Male	No	NH White	1-3 weeks	2	0	A friend	0	A family member	0	0	0	0	0	2	0	What flavor or flavors to use	What nicotine concentration/strength to use	0	0	0	0	-999	1.14613
245	25	Male	No	NH White	2-3 months	2	A vape shop employee	0	A coworker/colleague	0	0	0	0	0	0	3	0	What flavor or flavors to use	0	Making an abrupt switch from smoking to vaping (e.g., quit smoking and start vaping on the same day)	Slowly switch from smoking to vaping (e.g., cutting back on smoking while slowly increasing your vaping)	0	0	-999	1.87506
246	45	Male	No	NH White	4-6 months	3	0	0	A coworker/colleague	A family member	0	An Internet search	0	0	0	2	0	What flavor or flavors to use	0	Making an abrupt switch from smoking to vaping (e.g., quit smoking and start vaping on the same day)	0	0	0	-999	2.17609
247	43	Male	No	NH White	2-3 months	2	0	0	0	0	0	An Internet search	Social media	0	0	2	0	0	What nicotine concentration/strength to use	0	Slowly switch from smoking to vaping (e.g., cutting back on smoking while slowly increasing your vaping)	0	0	-999	1.87506
248	42	Female	Yes	H Other	Less than 1 week	2	0	0	0	0	0	An Internet search	Social media	0	0	2	What kind of device to use (e.g., a JUUL, a mod, a vape-pen)	What flavor or flavors to use	0	0	0	0	0	-999	0.544068
249	35	Male	No	NH Black	2-3 months	4	0	0	A coworker/colleague	0	A healthcare provider	An Internet search	Social media	0	0	2	0	What flavor or flavors to use	0	Making an abrupt switch from smoking to vaping (e.g., quit smoking and start vaping on the same day)	0	0	0	-999	1.87506
250	63	Male	No	NH Black	10-12 months	1	0	A friend	0	0	0	0	0	0	0	1	What kind of device to use (e.g., a JUUL, a mod, a vape-pen)	0	0	0	0	0	0	-999	2.51851
251	36	Male	No	NH White	Less than 1 week	3	0	A friend	A coworker/colleague	0	0	An Internet search	0	0	0	2	0	What flavor or flavors to use	0	0	Slowly switch from smoking to vaping (e.g., cutting back on smoking while slowly increasing your vaping)	0	0	-999	0.544068
252	67	Male	No	NH White	2-3 months	1	0	A friend	0	0	0	0	0	0	0	1	What kind of device to use (e.g., a JUUL, a mod, a vape-pen)	0	0	0	0	0	0	-999	1.87506
253	21	Female	No	NH Black	2-3 months	3	0	A friend	0	0	0	An Internet search	Social media	0	0	0	0	0	0	0	0	0	I did not get any specific guidance on how to use e-cigarettes/vapes to quit smoking	-999	1.87506
254	30	Male	No	NH White	4-6 months	3	0	A friend	0	0	0	An Internet search	Social media	0	0	4	What kind of device to use (e.g., a JUUL, a mod, a vape-pen)	What flavor or flavors to use	What nicotine concentration/strength to use	Making an abrupt switch from smoking to vaping (e.g., quit smoking and start vaping on the same day)	0	0	0	-999	2.17609
255	73	Female	No	NH White	2-3 months	1	0	0	0	0	0	0	Social media	0	0	1	0	0	0	0	Slowly switch from smoking to vaping (e.g., cutting back on smoking while slowly increasing your vaping)	0	0	-999	1.87506
256	33	Female	No	NH White	1 month	1	0	0	0	A family member	0	0	0	0	0	4	What kind of device to use (e.g., a JUUL, a mod, a vape-pen)	What flavor or flavors to use	What nicotine concentration/strength to use	0	Slowly switch from smoking to vaping (e.g., cutting back on smoking while slowly increasing your vaping)	0	0	-999	1.47712
257	62	Female	No	NH White	More than a year	1	0	0	0	A family member	0	0	0	0	0	0	0	0	0	0	0	0	I did not get any specific guidance on how to use e-cigarettes/vapes to quit smoking	-999	2.62325
258	42	Female	No	NH Black	2-3 months	3	A vape shop employee	0	0	0	0	An Internet search	Social media	0	0	2	What kind of device to use (e.g., a JUUL, a mod, a vape-pen)	What flavor or flavors to use	0	0	0	0	0	-999	1.87506
259	38	Female	No	NH Black	1-3 weeks	0	0	0	0	0	0	0	0	0	I did not get any specific information on how to use e-cigarettes/vapes to quit smoking	#NULL!	#NULL!	#NULL!	#NULL!	#NULL!	#NULL!	#NULL!	#NULL!		1.14613
260	24	Male	No	NH Black	4-6 months	1	0	0	0	A family member	0	0	0	0	0	1	0	What flavor or flavors to use	0	0	0	0	0	-999	2.17609
261	38	Male	No	NH Multiracial	Less than 1 week	1	A vape shop employee	0	0	0	0	0	0	0	0	1	0	0	0	0	Slowly switch from smoking to vaping (e.g., cutting back on smoking while slowly increasing your vaping)	0	0	-999	0.544068
262	32	Female	No	NH Black	1 month	1	A vape shop employee	0	0	0	0	0	0	0	0	5	What kind of device to use (e.g., a JUUL, a mod, a vape-pen)	What flavor or flavors to use	What nicotine concentration/strength to use	Making an abrupt switch from smoking to vaping (e.g., quit smoking and start vaping on the same day)	Slowly switch from smoking to vaping (e.g., cutting back on smoking while slowly increasing your vaping)	0	0	-999	1.47712
263	46	Male	No	NH Black	2-3 months	1	A vape shop employee	0	0	0	0	0	0	0	0	2	0	What flavor or flavors to use	What nicotine concentration/strength to use	0	0	0	0	-999	1.87506
264	26	Female	No	NH Native American	10-12 months	0	0	0	0	0	0	0	0	0	I did not get any specific information on how to use e-cigarettes/vapes to quit smoking	#NULL!	#NULL!	#NULL!	#NULL!	#NULL!	#NULL!	#NULL!	#NULL!		2.51851
265	26	Female	Yes	H White	2-3 months	2	0	A friend	0	0	0	0	Social media	0	0	1	0	What flavor or flavors to use	0	0	0	0	0	-999	1.87506
266	32	Female	No	NH White	1-3 weeks	1	A vape shop employee	0	0	0	0	0	0	0	0	2	0	What flavor or flavors to use	0	Making an abrupt switch from smoking to vaping (e.g., quit smoking and start vaping on the same day)	0	0	0	-999	1.14613
267	41	Male	No	NH Black	More than a year	4	A vape shop employee	A friend	0	A family member	0	0	Social media	0	0	3	What kind of device to use (e.g., a JUUL, a mod, a vape-pen)	What flavor or flavors to use	What nicotine concentration/strength to use	0	0	0	0	-999	2.62325
268	29	Female	No	NH White	1 month	0	0	0	0	0	0	0	0	0	I did not get any specific information on how to use e-cigarettes/vapes to quit smoking	#NULL!	#NULL!	#NULL!	#NULL!	#NULL!	#NULL!	#NULL!	#NULL!		1.47712
269	48	Female	Yes	H White	1-3 weeks	1	0	A friend	0	0	0	0	0	0	0	1	0	0	0	Making an abrupt switch from smoking to vaping (e.g., quit smoking and start vaping on the same day)	0	0	0	-999	1.14613
270	27	Female	No	NH White	1-3 weeks	1	0	0	0	0	0	0	0	Other (please describe): _______	0	0	0	0	0	0	0	0	I did not get any specific guidance on how to use e-cigarettes/vapes to quit smoking	-999	1.14613
271	34	Female	Yes	H Other	2-3 months	1	0	0	0	A family member	0	0	0	0	0	1	0	0	What nicotine concentration/strength to use	0	0	0	0	-999	1.87506
272	60	Female	No	NH White	7-9 months	2	A vape shop employee	A friend	0	0	0	0	0	0	0	4	What kind of device to use (e.g., a JUUL, a mod, a vape-pen)	What flavor or flavors to use	What nicotine concentration/strength to use	Making an abrupt switch from smoking to vaping (e.g., quit smoking and start vaping on the same day)	0	0	0	-999	2.38021
273	27	Female	No	NH Multiracial	1-3 weeks	2	0	A friend	0	A family member	0	0	0	0	0	3	What kind of device to use (e.g., a JUUL, a mod, a vape-pen)	What flavor or flavors to use	0	0	Slowly switch from smoking to vaping (e.g., cutting back on smoking while slowly increasing your vaping)	0	0	-999	1.14613
274	47	Male	No	NH White	2-3 months	1	0	0	0	A family member	0	0	0	0	0	3	0	What flavor or flavors to use	What nicotine concentration/strength to use	0	Slowly switch from smoking to vaping (e.g., cutting back on smoking while slowly increasing your vaping)	0	0	-999	1.87506
275	34	Male	No	NH White	More than a year	1	0	0	0	A family member	0	0	0	0	0	3	What kind of device to use (e.g., a JUUL, a mod, a vape-pen)	What flavor or flavors to use	What nicotine concentration/strength to use	0	0	0	0	-999	2.62325
276	56	Female	Yes	H White	Less than a day	1	A vape shop employee	0	0	0	0	0	0	0	0	1	What kind of device to use (e.g., a JUUL, a mod, a vape-pen)	0	0	0	0	0	0	-999	0
277	54	Female	No	NH White	1 month	1	A vape shop employee	0	0	0	0	0	0	0	0	1	0	What flavor or flavors to use	0	0	0	0	0	-999	1.47712
278	53	Male	No	NH White	10-12 months	2	0	A friend	0	A family member	0	0	0	0	0	2	What kind of device to use (e.g., a JUUL, a mod, a vape-pen)	What flavor or flavors to use	0	0	0	0	0	-999	2.51851
279	61	Female	No	NH White	Less than 1 week	0	0	0	0	0	0	0	0	0	I did not get any specific information on how to use e-cigarettes/vapes to quit smoking	#NULL!	#NULL!	#NULL!	#NULL!	#NULL!	#NULL!	#NULL!	#NULL!		0.544068
280	70	Male	No	NH White	1 month	1	0	A friend	0	0	0	0	0	0	0	0	0	0	0	0	0	0	I did not get any specific guidance on how to use e-cigarettes/vapes to quit smoking	-999	1.47712
281	25	Female	No	NH Pacific Islander	Less than a day	0	0	0	0	0	0	0	0	0	I did not get any specific information on how to use e-cigarettes/vapes to quit smoking	#NULL!	#NULL!	#NULL!	#NULL!	#NULL!	#NULL!	#NULL!	#NULL!		0
282	41	Female	No	NH White	Less than 1 week	1	0	0	A coworker/colleague	0	0	0	0	0	0	2	What kind of device to use (e.g., a JUUL, a mod, a vape-pen)	What flavor or flavors to use	0	0	0	0	0	-999	0.544068
283	34	Male	No	NH White	Less than a day	3	A vape shop employee	A friend	0	0	0	0	Social media	0	0	3	0	What flavor or flavors to use	What nicotine concentration/strength to use	0	Slowly switch from smoking to vaping (e.g., cutting back on smoking while slowly increasing your vaping)	0	0	-999	0
284	41	Male	No	NH White	Less than 1 week	5	A vape shop employee	A friend	0	0	A healthcare provider	An Internet search	Social media	0	0	2	0	What flavor or flavors to use	0	0	Slowly switch from smoking to vaping (e.g., cutting back on smoking while slowly increasing your vaping)	0	0	-999	0.544068
285	38	Male	No	NH White	2-3 months	2	A vape shop employee	0	0	0	0	0	Social media	0	0	3	What kind of device to use (e.g., a JUUL, a mod, a vape-pen)	What flavor or flavors to use	What nicotine concentration/strength to use	0	0	0	0	-999	1.87506
286	39	Female	No	NH White	1-3 weeks	1	0	0	0	A family member	0	0	0	0	0	2	0	What flavor or flavors to use	What nicotine concentration/strength to use	0	0	0	0	-999	1.14613
287	37	Female	No	NH White	Less than 1 week	0	0	0	0	0	0	0	0	0	I did not get any specific information on how to use e-cigarettes/vapes to quit smoking	#NULL!	#NULL!	#NULL!	#NULL!	#NULL!	#NULL!	#NULL!	#NULL!		0.544068
288	41	Male	No	NH White	More than a year	3	0	A friend	0	A family member	0	An Internet search	0	0	0	1	0	What flavor or flavors to use	0	0	0	0	0	-999	2.62325
289	32	Female	No	NH White	1-3 weeks	3	0	0	0	0	A healthcare provider	An Internet search	Social media	0	0	4	What kind of device to use (e.g., a JUUL, a mod, a vape-pen)	What flavor or flavors to use	0	Making an abrupt switch from smoking to vaping (e.g., quit smoking and start vaping on the same day)	Slowly switch from smoking to vaping (e.g., cutting back on smoking while slowly increasing your vaping)	0	0	-999	1.14613
290	34	Male	No	NH White	10-12 months	3	A vape shop employee	A friend	A coworker/colleague	0	0	0	0	0	0	2	What kind of device to use (e.g., a JUUL, a mod, a vape-pen)	0	What nicotine concentration/strength to use	0	0	0	0	-999	2.51851
291	44	Male	No	NH White	1 month	4	A vape shop employee	0	0	0	A healthcare provider	An Internet search	Social media	0	0	4	What kind of device to use (e.g., a JUUL, a mod, a vape-pen)	0	What nicotine concentration/strength to use	Making an abrupt switch from smoking to vaping (e.g., quit smoking and start vaping on the same day)	Slowly switch from smoking to vaping (e.g., cutting back on smoking while slowly increasing your vaping)	0	0	-999	1.47712
292	30	Male	No	NH White	1-3 weeks	3	A vape shop employee	A friend	0	0	0	0	Social media	0	0	1	0	0	What nicotine concentration/strength to use	0	0	0	0	-999	1.14613
293	44	Female	No	NH White	Less than a day	2	0	A friend	0	A family member	0	0	0	0	0	3	What kind of device to use (e.g., a JUUL, a mod, a vape-pen)	What flavor or flavors to use	What nicotine concentration/strength to use	0	0	0	0	-999	0
294	44	Male	No	NH White	2-3 months	3	0	A friend	A coworker/colleague	0	A healthcare provider	0	0	0	0	2	0	What flavor or flavors to use	What nicotine concentration/strength to use	0	0	0	0	-999	1.87506
295	42	Female	No	NH White	2-3 months	1	0	0	A coworker/colleague	0	0	0	0	0	0	1	0	0	0	0	Slowly switch from smoking to vaping (e.g., cutting back on smoking while slowly increasing your vaping)	0	0	-999	1.87506
296	35	Male	No	NH White	Less than a day	3	A vape shop employee	A friend	A coworker/colleague	0	0	0	0	0	0	2	What kind of device to use (e.g., a JUUL, a mod, a vape-pen)	What flavor or flavors to use	0	0	0	0	0	-999	0
297	40	Male	No	NH White	4-6 months	2	0	0	0	0	A healthcare provider	0	Social media	0	0	2	0	0	0	Making an abrupt switch from smoking to vaping (e.g., quit smoking and start vaping on the same day)	Slowly switch from smoking to vaping (e.g., cutting back on smoking while slowly increasing your vaping)	0	0	-999	2.17609
298	44	Female	No	NH White	Less than 1 week	0	0	0	0	0	0	0	0	0	I did not get any specific information on how to use e-cigarettes/vapes to quit smoking	#NULL!	#NULL!	#NULL!	#NULL!	#NULL!	#NULL!	#NULL!	#NULL!		0.544068
299	30	Male	Yes	H White	1-3 weeks	4	A vape shop employee	0	0	A family member	0	An Internet search	Social media	0	0	2	What kind of device to use (e.g., a JUUL, a mod, a vape-pen)	0	0	Making an abrupt switch from smoking to vaping (e.g., quit smoking and start vaping on the same day)	0	0	0	-999	1.14613
300	41	Male	No	NH White	1-3 weeks	1	0	A friend	0	0	0	0	0	0	0	3	What kind of device to use (e.g., a JUUL, a mod, a vape-pen)	0	What nicotine concentration/strength to use	0	Slowly switch from smoking to vaping (e.g., cutting back on smoking while slowly increasing your vaping)	0	0	-999	1.14613
301	34	Female	No	NH White	2-3 months	3	0	A friend	0	0	0	An Internet search	Social media	0	0	2	0	What flavor or flavors to use	What nicotine concentration/strength to use	0	0	0	0	-999	1.87506
302	45	Female	No	NH Multiracial	1-3 weeks	2	A vape shop employee	0	0	0	0	An Internet search	0	0	0	0	0	0	0	0	0	0	I did not get any specific guidance on how to use e-cigarettes/vapes to quit smoking	-999	1.14613
303	31	Male	No	NH White	2-3 months	1	0	A friend	0	0	0	0	0	0	0	2	0	0	What nicotine concentration/strength to use	0	Slowly switch from smoking to vaping (e.g., cutting back on smoking while slowly increasing your vaping)	0	0	-999	1.87506
304	40	Female	No	NH White	Less than 1 week	5	A vape shop employee	A friend	A coworker/colleague	0	0	An Internet search	Social media	0	0	1	0	0	0	0	0	Other (please describe)	0	-999	0.544068
305	33	Female	No	NH White	Less than 1 week	2	0	A friend	0	A family member	0	0	0	0	0	1	0	What flavor or flavors to use	0	0	0	0	0	-999	0.544068
306	57	Female	No	NH White	1-3 weeks	2	A vape shop employee	A friend	0	0	0	0	0	0	0	4	What kind of device to use (e.g., a JUUL, a mod, a vape-pen)	0	What nicotine concentration/strength to use	Making an abrupt switch from smoking to vaping (e.g., quit smoking and start vaping on the same day)	Slowly switch from smoking to vaping (e.g., cutting back on smoking while slowly increasing your vaping)	0	0	-999	1.14613
307	32	Female	No	NH White	More than a year	1	0	A friend	0	0	0	0	0	0	0	3	What kind of device to use (e.g., a JUUL, a mod, a vape-pen)	What flavor or flavors to use	0	Making an abrupt switch from smoking to vaping (e.g., quit smoking and start vaping on the same day)	0	0	0	-999	2.62325
308	35	Male	No	NH White	1-3 weeks	3	0	0	0	0	A healthcare provider	An Internet search	Social media	0	0	2	0	0	0	Making an abrupt switch from smoking to vaping (e.g., quit smoking and start vaping on the same day)	Slowly switch from smoking to vaping (e.g., cutting back on smoking while slowly increasing your vaping)	0	0	-999	1.14613
309	41	Male	No	NH Multiracial	7-9 months	4	A vape shop employee	A friend	A coworker/colleague	0	0	An Internet search	0	0	0	4	What kind of device to use (e.g., a JUUL, a mod, a vape-pen)	What flavor or flavors to use	What nicotine concentration/strength to use	Making an abrupt switch from smoking to vaping (e.g., quit smoking and start vaping on the same day)	0	0	0	-999	2.38021
310	40	Male	No	NH White	Less than 1 week	4	0	0	A coworker/colleague	0	A healthcare provider	An Internet search	Social media	0	0	3	0	0	What nicotine concentration/strength to use	Making an abrupt switch from smoking to vaping (e.g., quit smoking and start vaping on the same day)	Slowly switch from smoking to vaping (e.g., cutting back on smoking while slowly increasing your vaping)	0	0	-999	0.544068
311	21	Female	No	NH White	Less than a day	0	0	0	0	0	0	0	0	0	I did not get any specific information on how to use e-cigarettes/vapes to quit smoking	#NULL!	#NULL!	#NULL!	#NULL!	#NULL!	#NULL!	#NULL!	#NULL!		0
312	30	Male	No	NH White	1-3 weeks	4	0	A friend	A coworker/colleague	0	0	An Internet search	Social media	0	0	2	0	0	0	Making an abrupt switch from smoking to vaping (e.g., quit smoking and start vaping on the same day)	Slowly switch from smoking to vaping (e.g., cutting back on smoking while slowly increasing your vaping)	0	0	-999	1.14613
313	35	Male	No	NH White	Less than 1 week	4	A vape shop employee	A friend	A coworker/colleague	0	0	0	Social media	0	0	2	What kind of device to use (e.g., a JUUL, a mod, a vape-pen)	What flavor or flavors to use	0	0	0	0	0	-999	0.544068
314	36	Female	No	NH White	1-3 weeks	5	A vape shop employee	0	A coworker/colleague	A family member	A healthcare provider	An Internet search	0	0	0	3	0	What flavor or flavors to use	0	Making an abrupt switch from smoking to vaping (e.g., quit smoking and start vaping on the same day)	Slowly switch from smoking to vaping (e.g., cutting back on smoking while slowly increasing your vaping)	0	0	-999	1.14613
315	36	Male	No	NH White	2-3 months	2	0	0	A coworker/colleague	0	A healthcare provider	0	0	0	0	3	0	0	What nicotine concentration/strength to use	Making an abrupt switch from smoking to vaping (e.g., quit smoking and start vaping on the same day)	Slowly switch from smoking to vaping (e.g., cutting back on smoking while slowly increasing your vaping)	0	0	-999	1.87506
316	32	Female	No	NH White	1 month	2	0	A friend	A coworker/colleague	0	0	0	0	0	0	2	0	What flavor or flavors to use	0	0	Slowly switch from smoking to vaping (e.g., cutting back on smoking while slowly increasing your vaping)	0	0	-999	1.47712
317	30	Male	No	NH White	Less than 1 week	5	0	A friend	A coworker/colleague	0	A healthcare provider	An Internet search	Social media	0	0	3	What kind of device to use (e.g., a JUUL, a mod, a vape-pen)	What flavor or flavors to use	0	0	Slowly switch from smoking to vaping (e.g., cutting back on smoking while slowly increasing your vaping)	0	0	-999	0.544068
318	35	Male	No	NH Multiracial	2-3 months	4	A vape shop employee	A friend	0	0	0	An Internet search	Social media	0	0	3	0	What flavor or flavors to use	0	Making an abrupt switch from smoking to vaping (e.g., quit smoking and start vaping on the same day)	Slowly switch from smoking to vaping (e.g., cutting back on smoking while slowly increasing your vaping)	0	0	-999	1.87506
319	35	Male	No	NH White	1 month	2	0	0	A coworker/colleague	0	0	0	Social media	0	0	2	0	What flavor or flavors to use	0	0	Slowly switch from smoking to vaping (e.g., cutting back on smoking while slowly increasing your vaping)	0	0	-999	1.47712
320	36	Male	No	NH White	Less than a day	2	0	A friend	0	A family member	0	0	0	0	0	1	0	What flavor or flavors to use	0	0	0	0	0	-999	0
321	35	Male	No	NH White	Less than 1 week	4	A vape shop employee	0	A coworker/colleague	A family member	0	An Internet search	0	0	0	3	0	What flavor or flavors to use	0	Making an abrupt switch from smoking to vaping (e.g., quit smoking and start vaping on the same day)	Slowly switch from smoking to vaping (e.g., cutting back on smoking while slowly increasing your vaping)	0	0	-999	0.544068
322	24	Female	No	NH White	4-6 months	2	A vape shop employee	0	0	0	0	0	Social media	0	0	3	What kind of device to use (e.g., a JUUL, a mod, a vape-pen)	What flavor or flavors to use	What nicotine concentration/strength to use	0	0	0	0	-999	2.17609
323	65	Male	No	NH White	1-3 weeks	0	0	0	0	0	0	0	0	0	I did not get any specific information on how to use e-cigarettes/vapes to quit smoking	#NULL!	#NULL!	#NULL!	#NULL!	#NULL!	#NULL!	#NULL!	#NULL!		1.14613
324	35	Female	No	NH White	4-6 months	3	0	A friend	A coworker/colleague	0	A healthcare provider	0	0	0	0	3	What kind of device to use (e.g., a JUUL, a mod, a vape-pen)	0	0	Making an abrupt switch from smoking to vaping (e.g., quit smoking and start vaping on the same day)	Slowly switch from smoking to vaping (e.g., cutting back on smoking while slowly increasing your vaping)	0	0	-999	2.17609
325	36	Male	No	NH White	2-3 months	3	0	0	A coworker/colleague	0	A healthcare provider	An Internet search	0	0	0	3	What kind of device to use (e.g., a JUUL, a mod, a vape-pen)	What flavor or flavors to use	0	Making an abrupt switch from smoking to vaping (e.g., quit smoking and start vaping on the same day)	0	0	0	-999	1.87506
326	30	Female	No	NH White	Less than 1 week	1	0	0	0	0	0	0	Social media	0	0	1	What kind of device to use (e.g., a JUUL, a mod, a vape-pen)	0	0	0	0	0	0	-999	0.544068
327	34	Male	No	NH White	1 month	2	0	0	0	A family member	0	0	Social media	0	0	3	What kind of device to use (e.g., a JUUL, a mod, a vape-pen)	What flavor or flavors to use	0	Making an abrupt switch from smoking to vaping (e.g., quit smoking and start vaping on the same day)	0	0	0	-999	1.47712
328	65	Female	No	NH Multiracial	Less than 1 week	0	0	0	0	0	0	0	0	0	I did not get any specific information on how to use e-cigarettes/vapes to quit smoking	#NULL!	#NULL!	#NULL!	#NULL!	#NULL!	#NULL!	#NULL!	#NULL!		0.544068
329	58	Male	No	NH White	2-3 months	2	0	A friend	0	0	0	An Internet search	0	0	0	1	0	0	What nicotine concentration/strength to use	0	0	0	0	-999	1.87506
330	36	Male	No	NH White	1 month	1	0	0	0	A family member	0	0	0	0	0	3	What kind of device to use (e.g., a JUUL, a mod, a vape-pen)	0	What nicotine concentration/strength to use	Making an abrupt switch from smoking to vaping (e.g., quit smoking and start vaping on the same day)	0	0	0	-999	1.47712
331	65	Female	No	NH White	1 month	1	0	0	0	A family member	0	0	0	0	0	1	0	0	What nicotine concentration/strength to use	0	0	0	0	-999	1.47712
332	30	Male	No	NH Black	7-9 months	3	A vape shop employee	A friend	0	A family member	0	0	0	0	0	2	What kind of device to use (e.g., a JUUL, a mod, a vape-pen)	0	0	Making an abrupt switch from smoking to vaping (e.g., quit smoking and start vaping on the same day)	0	0	0	-999	2.38021
333	45	Male	No	NH White	Less than 1 week	3	A vape shop employee	0	0	0	0	An Internet search	Social media	0	0	3	0	What flavor or flavors to use	What nicotine concentration/strength to use	Making an abrupt switch from smoking to vaping (e.g., quit smoking and start vaping on the same day)	0	0	0	-999	0.544068
334	62	Female	Yes	H White	Less than 1 week	1	0	A friend	0	0	0	0	0	0	0	1	What kind of device to use (e.g., a JUUL, a mod, a vape-pen)	0	0	0	0	0	0	-999	0.544068
335	64	Female	No	NH White	1-3 weeks	1	0	0	0	0	0	An Internet search	0	0	0	0	0	0	0	0	0	0	I did not get any specific guidance on how to use e-cigarettes/vapes to quit smoking	-999	1.14613
336	63	Female	No	NH White	Less than a day	1	A vape shop employee	0	0	0	0	0	0	0	0	2	What kind of device to use (e.g., a JUUL, a mod, a vape-pen)	0	What nicotine concentration/strength to use	0	0	0	0	-999	0
337	69	Female	No	NH White	Less than 1 week	1	0	0	0	0	0	An Internet search	0	0	0	5	What kind of device to use (e.g., a JUUL, a mod, a vape-pen)	What flavor or flavors to use	What nicotine concentration/strength to use	Making an abrupt switch from smoking to vaping (e.g., quit smoking and start vaping on the same day)	Slowly switch from smoking to vaping (e.g., cutting back on smoking while slowly increasing your vaping)	0	0	-999	0.544068
338	65	Female	No	NH White	Less than a day	4	A vape shop employee	A friend	0	A family member	0	An Internet search	0	0	0	2	What kind of device to use (e.g., a JUUL, a mod, a vape-pen)	0	0	0	Slowly switch from smoking to vaping (e.g., cutting back on smoking while slowly increasing your vaping)	0	0	-999	0
339	42	Female	No	NH Black	Less than 1 week	1	0	0	0	0	0	An Internet search	0	0	0	2	0	0	What nicotine concentration/strength to use	0	Slowly switch from smoking to vaping (e.g., cutting back on smoking while slowly increasing your vaping)	0	0	-999	0.544068
340	41	Male	No	NH Black	1-3 weeks	2	A vape shop employee	A friend	0	0	0	0	0	0	0	3	What kind of device to use (e.g., a JUUL, a mod, a vape-pen)	0	What nicotine concentration/strength to use	0	Slowly switch from smoking to vaping (e.g., cutting back on smoking while slowly increasing your vaping)	0	0	-999	1.14613
341	60	Female	No	NH White	Less than 1 week	1	0	0	0	0	0	0	Social media	0	0	3	What kind of device to use (e.g., a JUUL, a mod, a vape-pen)	0	What nicotine concentration/strength to use	0	Slowly switch from smoking to vaping (e.g., cutting back on smoking while slowly increasing your vaping)	0	0	-999	0.544068
342	41	Male	No	NH Black	Less than a day	1	0	A friend	0	0	0	0	0	0	0	0	0	0	0	0	0	0	I did not get any specific guidance on how to use e-cigarettes/vapes to quit smoking	-999	0
343	65	Male	No	NH White	Less than 1 week	1	0	A friend	0	0	0	0	0	0	0	1	0	What flavor or flavors to use	0	0	0	0	0	-999	0.544068
344	61	Male	No	NH White	1-3 weeks	6	0	A friend	A coworker/colleague	A family member	A healthcare provider	An Internet search	Social media	0	0	4	What kind of device to use (e.g., a JUUL, a mod, a vape-pen)	What flavor or flavors to use	What nicotine concentration/strength to use	0	Slowly switch from smoking to vaping (e.g., cutting back on smoking while slowly increasing your vaping)	0	0	-999	1.14613
345	67	Female	No	NH White	Less than a day	0	0	0	0	0	0	0	0	0	I did not get any specific information on how to use e-cigarettes/vapes to quit smoking	#NULL!	#NULL!	#NULL!	#NULL!	#NULL!	#NULL!	#NULL!	#NULL!		0
346	72	Female	No	NH White	Less than a day	0	0	0	0	0	0	0	0	0	I did not get any specific information on how to use e-cigarettes/vapes to quit smoking	#NULL!	#NULL!	#NULL!	#NULL!	#NULL!	#NULL!	#NULL!	#NULL!		0
347	30	Male	No	NH White	1 month	2	0	0	0	0	A healthcare provider	An Internet search	0	0	0	3	What kind of device to use (e.g., a JUUL, a mod, a vape-pen)	What flavor or flavors to use	0	0	Slowly switch from smoking to vaping (e.g., cutting back on smoking while slowly increasing your vaping)	0	0	-999	1.47712
348	75	Male	No	NH White	Less than 1 week	0	0	0	0	0	0	0	0	0	I did not get any specific information on how to use e-cigarettes/vapes to quit smoking	#NULL!	#NULL!	#NULL!	#NULL!	#NULL!	#NULL!	#NULL!	#NULL!		0.544068
349	30	Male	Yes	H White	2-3 months	4	0	A friend	0	0	A healthcare provider	An Internet search	Social media	0	0	3	What kind of device to use (e.g., a JUUL, a mod, a vape-pen)	0	0	Making an abrupt switch from smoking to vaping (e.g., quit smoking and start vaping on the same day)	Slowly switch from smoking to vaping (e.g., cutting back on smoking while slowly increasing your vaping)	0	0	-999	1.87506
350	65	Male	No	NH White	Less than a day	2	A vape shop employee	0	0	0	0	An Internet search	0	0	0	2	0	0	What nicotine concentration/strength to use	0	Slowly switch from smoking to vaping (e.g., cutting back on smoking while slowly increasing your vaping)	0	0	-999	0
351	53	Female	No	NH White	10-12 months	1	0	0	0	0	0	An Internet search	0	0	0	1	0	0	What nicotine concentration/strength to use	0	0	0	0	-999	2.51851
352	60	Female	No	NH White	Less than 1 week	5	A vape shop employee	A friend	A coworker/colleague	0	0	An Internet search	Social media	0	0	3	What kind of device to use (e.g., a JUUL, a mod, a vape-pen)	What flavor or flavors to use	What nicotine concentration/strength to use	0	0	0	0	-999	0.544068
353	70	Female	No	NH White	Less than a day	2	A vape shop employee	0	0	0	0	An Internet search	0	0	0	0	0	0	0	0	0	0	I did not get any specific guidance on how to use e-cigarettes/vapes to quit smoking	-999	0
354	40	Male	No	NH White	1-3 weeks	1	0	0	0	0	A healthcare provider	0	0	0	0	4	What kind of device to use (e.g., a JUUL, a mod, a vape-pen)	What flavor or flavors to use	0	Making an abrupt switch from smoking to vaping (e.g., quit smoking and start vaping on the same day)	Slowly switch from smoking to vaping (e.g., cutting back on smoking while slowly increasing your vaping)	0	0	-999	1.14613
355	40	Male	No	NH White	1-3 weeks	2	0	0	0	0	A healthcare provider	An Internet search	0	0	0	3	What kind of device to use (e.g., a JUUL, a mod, a vape-pen)	0	0	Making an abrupt switch from smoking to vaping (e.g., quit smoking and start vaping on the same day)	Slowly switch from smoking to vaping (e.g., cutting back on smoking while slowly increasing your vaping)	0	0	-999	1.14613
356	34	Male	No	NH White	Less than 1 week	3	0	A friend	A coworker/colleague	0	0	0	Social media	0	0	3	What kind of device to use (e.g., a JUUL, a mod, a vape-pen)	0	What nicotine concentration/strength to use	Making an abrupt switch from smoking to vaping (e.g., quit smoking and start vaping on the same day)	0	0	0	-999	0.544068
357	35	Female	No	NH White	1 month	1	0	0	0	0	0	An Internet search	0	0	0	0	0	0	0	0	0	0	I did not get any specific guidance on how to use e-cigarettes/vapes to quit smoking	-999	1.47712
358	64	Male	No	NH White	1 month	2	0	A friend	A coworker/colleague	0	0	0	0	0	0	1	0	0	What nicotine concentration/strength to use	0	0	0	0	-999	1.47712
359	39	Male	No	NH White	Less than 1 week	2	0	0	0	0	0	An Internet search	Social media	0	0	1	0	0	0	0	Slowly switch from smoking to vaping (e.g., cutting back on smoking while slowly increasing your vaping)	0	0	-999	0.544068
360	47	Male	No	NH White	4-6 months	3	A vape shop employee	A friend	0	A family member	0	0	0	0	0	1	What kind of device to use (e.g., a JUUL, a mod, a vape-pen)	0	0	0	0	0	0	-999	2.17609
361	47	Female	No	NH White	Less than 1 week	2	0	0	0	A family member	0	An Internet search	0	0	0	1	0	0	0	0	Slowly switch from smoking to vaping (e.g., cutting back on smoking while slowly increasing your vaping)	0	0	-999	0.544068
362	48	Male	Yes	H White	Less than a day	1	A vape shop employee	0	0	0	0	0	0	0	0	2	What kind of device to use (e.g., a JUUL, a mod, a vape-pen)	0	What nicotine concentration/strength to use	0	0	0	0	-999	0
363	24	Female	No	NH Multiracial	Less than 1 week	1	0	0	0	A family member	0	0	0	0	0	2	0	0	0	Making an abrupt switch from smoking to vaping (e.g., quit smoking and start vaping on the same day)	Slowly switch from smoking to vaping (e.g., cutting back on smoking while slowly increasing your vaping)	0	0	-999	0.544068
364	39	Female	No	NH White	Less than a day	1	0	0	0	0	0	An Internet search	0	0	0	1	0	0	0	Making an abrupt switch from smoking to vaping (e.g., quit smoking and start vaping on the same day)	0	0	0	-999	0
365	45	Female	No	NH White	1-3 weeks	1	0	A friend	0	0	0	0	0	0	0	2	0	What flavor or flavors to use	What nicotine concentration/strength to use	0	0	0	0	-999	1.14613
366	27	Female	No	NH White	7-9 months	1	0	A friend	0	0	0	0	0	0	0	2	0	0	What nicotine concentration/strength to use	0	Slowly switch from smoking to vaping (e.g., cutting back on smoking while slowly increasing your vaping)	0	0	-999	2.38021
367	43	Male	No	NH White	More than a year	2	0	A friend	0	0	0	An Internet search	0	0	0	3	What kind of device to use (e.g., a JUUL, a mod, a vape-pen)	0	What nicotine concentration/strength to use	0	Slowly switch from smoking to vaping (e.g., cutting back on smoking while slowly increasing your vaping)	0	0	-999	2.62325
368	27	Female	No	NH White	7-9 months	1	0	A friend	0	0	0	0	0	0	0	1	0	0	0	Making an abrupt switch from smoking to vaping (e.g., quit smoking and start vaping on the same day)	0	0	0	-999	2.38021
369	24	Female	Yes	H White	Less than 1 week	4	0	A friend	0	A family member	0	An Internet search	Social media	0	0	1	0	0	0	0	Slowly switch from smoking to vaping (e.g., cutting back on smoking while slowly increasing your vaping)	0	0	-999	0.544068
370	34	Female	No	NH White	Less than 1 week	1	0	A friend	0	0	0	0	0	0	0	4	What kind of device to use (e.g., a JUUL, a mod, a vape-pen)	What flavor or flavors to use	0	Making an abrupt switch from smoking to vaping (e.g., quit smoking and start vaping on the same day)	Slowly switch from smoking to vaping (e.g., cutting back on smoking while slowly increasing your vaping)	0	0	-999	0.544068
371	29	Male	No	NH White	Less than 1 week	2	A vape shop employee	0	0	0	0	0	Social media	0	0	1	0	0	0	Making an abrupt switch from smoking to vaping (e.g., quit smoking and start vaping on the same day)	0	0	0	-999	0.544068
372	66	Female	No	NH White	1 month	2	0	0	A coworker/colleague	A family member	0	0	0	0	0	5	What kind of device to use (e.g., a JUUL, a mod, a vape-pen)	What flavor or flavors to use	What nicotine concentration/strength to use	Making an abrupt switch from smoking to vaping (e.g., quit smoking and start vaping on the same day)	Slowly switch from smoking to vaping (e.g., cutting back on smoking while slowly increasing your vaping)	0	0	-999	1.47712
373	22	Female	No	NH White	Less than 1 week	2	0	A friend	A coworker/colleague	0	0	0	0	0	0	4	What kind of device to use (e.g., a JUUL, a mod, a vape-pen)	What flavor or flavors to use	What nicotine concentration/strength to use	Making an abrupt switch from smoking to vaping (e.g., quit smoking and start vaping on the same day)	0	0	0	-999	0.544068
374	30	Female	No	NH White	Less than 1 week	2	0	A friend	0	0	0	An Internet search	0	0	0	2	What kind of device to use (e.g., a JUUL, a mod, a vape-pen)	0	What nicotine concentration/strength to use	0	0	0	0	-999	0.544068
375	39	Male	No	NH Asian	1 month	1	0	A friend	0	0	0	0	0	0	0	2	0	0	What nicotine concentration/strength to use	0	Slowly switch from smoking to vaping (e.g., cutting back on smoking while slowly increasing your vaping)	0	0	-999	1.47712
376	42	Male	No	NH White	Less than 1 week	1	0	0	0	0	0	0	Social media	0	0	1	0	0	0	0	Slowly switch from smoking to vaping (e.g., cutting back on smoking while slowly increasing your vaping)	0	0	-999	0.544068
377	49	Female	No	NH White	Less than 1 week	2	0	A friend	A coworker/colleague	0	0	0	0	0	0	3	0	What flavor or flavors to use	What nicotine concentration/strength to use	0	Slowly switch from smoking to vaping (e.g., cutting back on smoking while slowly increasing your vaping)	0	0	-999	0.544068
378	22	Female	No	NH White	1-3 weeks	2	0	A friend	0	0	0	0	Social media	0	0	2	What kind of device to use (e.g., a JUUL, a mod, a vape-pen)	What flavor or flavors to use	0	0	0	0	0	-999	1.14613
379	38	Female	No	NH White	2-3 months	1	0	A friend	0	0	0	0	0	0	0	1	What kind of device to use (e.g., a JUUL, a mod, a vape-pen)	0	0	0	0	0	0	-999	1.87506
380	56	Female	No	NH White	1 month	2	0	0	0	A family member	0	0	0	Other (please describe): _______	0	2	What kind of device to use (e.g., a JUUL, a mod, a vape-pen)	0	0	0	Slowly switch from smoking to vaping (e.g., cutting back on smoking while slowly increasing your vaping)	0	0	-999	1.47712
381	46	Female	No	NH White	Less than 1 week	2	0	A friend	0	0	0	An Internet search	0	0	0	2	0	What flavor or flavors to use	0	0	Slowly switch from smoking to vaping (e.g., cutting back on smoking while slowly increasing your vaping)	0	0	-999	0.544068
382	40	Female	No	NH White	1 month	1	0	A friend	0	0	0	0	0	0	0	3	What kind of device to use (e.g., a JUUL, a mod, a vape-pen)	What flavor or flavors to use	What nicotine concentration/strength to use	0	0	0	0	-999	1.47712
383	34	Female	No	NH White	Less than 1 week	2	0	0	0	A family member	0	An Internet search	0	0	0	3	What kind of device to use (e.g., a JUUL, a mod, a vape-pen)	What flavor or flavors to use	0	0	Slowly switch from smoking to vaping (e.g., cutting back on smoking while slowly increasing your vaping)	0	0	-999	0.544068
384	40	Male	No	NH White	1-3 weeks	2	0	A friend	0	0	0	An Internet search	0	0	0	2	What kind of device to use (e.g., a JUUL, a mod, a vape-pen)	0	What nicotine concentration/strength to use	0	0	0	0	-999	1.14613
385	23	Male	No	NH White	More than a year	1	0	A friend	0	0	0	0	0	0	0	2	0	0	What nicotine concentration/strength to use	Making an abrupt switch from smoking to vaping (e.g., quit smoking and start vaping on the same day)	0	0	0	-999	2.62325
386	31	Male	Yes	H White	1-3 weeks	2	0	A friend	A coworker/colleague	0	0	0	0	0	0	3	What kind of device to use (e.g., a JUUL, a mod, a vape-pen)	0	What nicotine concentration/strength to use	0	Slowly switch from smoking to vaping (e.g., cutting back on smoking while slowly increasing your vaping)	0	0	-999	1.14613
387	29	Female	No	NH White	Less than 1 week	3	0	A friend	0	0	A healthcare provider	An Internet search	0	0	0	3	What kind of device to use (e.g., a JUUL, a mod, a vape-pen)	0	What nicotine concentration/strength to use	0	Slowly switch from smoking to vaping (e.g., cutting back on smoking while slowly increasing your vaping)	0	0	-999	0.544068
388	32	Female	No	NH Asian	Less than a day	1	0	0	A coworker/colleague	0	0	0	0	0	0	1	0	0	0	0	Slowly switch from smoking to vaping (e.g., cutting back on smoking while slowly increasing your vaping)	0	0	-999	0
389	21	Male	No	NH Black	Less than 1 week	3	A vape shop employee	0	0	0	0	An Internet search	Social media	0	0	2	What kind of device to use (e.g., a JUUL, a mod, a vape-pen)	What flavor or flavors to use	0	0	0	0	0	-999	0.544068
390	39	Female	No	NH Black	4-6 months	1	0	A friend	0	0	0	0	0	0	0	3	What kind of device to use (e.g., a JUUL, a mod, a vape-pen)	What flavor or flavors to use	0	0	Slowly switch from smoking to vaping (e.g., cutting back on smoking while slowly increasing your vaping)	0	0	-999	2.17609
391	23	Female	No	NH White	Less than 1 week	3	A vape shop employee	A friend	0	A family member	0	0	0	0	0	2	What kind of device to use (e.g., a JUUL, a mod, a vape-pen)	What flavor or flavors to use	0	0	0	0	0	-999	0.544068
392	24	Male	No	NH White	2-3 months	1	0	A friend	0	0	0	0	0	0	0	2	What kind of device to use (e.g., a JUUL, a mod, a vape-pen)	0	What nicotine concentration/strength to use	0	0	0	0	-999	1.87506
393	41	Female	No	Other only	4-6 months	1	A vape shop employee	0	0	0	0	0	0	0	0	1	0	What flavor or flavors to use	0	0	0	0	0	-999	2.17609
394	67	Female	No	NH White	Less than 1 week	1	0	0	0	A family member	0	0	0	0	0	0	0	0	0	0	0	0	I did not get any specific guidance on how to use e-cigarettes/vapes to quit smoking	-999	0.544068
395	68	Female	No	NH White	1 month	0	0	0	0	0	0	0	0	0	I did not get any specific information on how to use e-cigarettes/vapes to quit smoking	#NULL!	#NULL!	#NULL!	#NULL!	#NULL!	#NULL!	#NULL!	#NULL!		1.47712
396	41	Female	No	NH White	1-3 weeks	2	A vape shop employee	0	0	A family member	0	0	0	0	0	3	What kind of device to use (e.g., a JUUL, a mod, a vape-pen)	What flavor or flavors to use	What nicotine concentration/strength to use	0	0	0	0	-999	1.14613
397	60	Female	No	NH Black	1-3 weeks	2	A vape shop employee	0	0	A family member	0	0	0	0	0	3	What kind of device to use (e.g., a JUUL, a mod, a vape-pen)	0	What nicotine concentration/strength to use	0	Slowly switch from smoking to vaping (e.g., cutting back on smoking while slowly increasing your vaping)	0	0	-999	1.14613
398	74	Male	No	NH Asian	Less than a day	3	A vape shop employee	A friend	0	0	0	0	Social media	0	0	3	What kind of device to use (e.g., a JUUL, a mod, a vape-pen)	What flavor or flavors to use	What nicotine concentration/strength to use	0	0	0	0	-999	0
399	39	Male	No	NH White	4-6 months	3	0	A friend	0	0	0	An Internet search	Social media	0	0	2	What kind of device to use (e.g., a JUUL, a mod, a vape-pen)	0	0	0	Slowly switch from smoking to vaping (e.g., cutting back on smoking while slowly increasing your vaping)	0	0	-999	2.17609
400	60	Male	No	NH Asian	2-3 months	1	0	A friend	0	0	0	0	0	0	0	1	0	0	0	0	Slowly switch from smoking to vaping (e.g., cutting back on smoking while slowly increasing your vaping)	0	0	-999	1.87506
401	31	Male	No	Other only	Less than 1 week	1	0	A friend	0	0	0	0	0	0	0	1	0	What flavor or flavors to use	0	0	0	0	0	-999	0.544068
402	54	Male	No	NH Black	1 month	1	0	0	0	0	0	0	Social media	0	0	1	0	What flavor or flavors to use	0	0	0	0	0	-999	1.47712
403	35	Male	No	NH Black	4-6 months	1	0	0	A coworker/colleague	0	0	0	0	0	0	2	0	0	What nicotine concentration/strength to use	Making an abrupt switch from smoking to vaping (e.g., quit smoking and start vaping on the same day)	0	0	0	-999	2.17609
404	64	Male	No	NH White	Less than 1 week	0	0	0	0	0	0	0	0	0	I did not get any specific information on how to use e-cigarettes/vapes to quit smoking	#NULL!	#NULL!	#NULL!	#NULL!	#NULL!	#NULL!	#NULL!	#NULL!		0.544068
405	72	Female	No	NH White	4-6 months	1	A vape shop employee	0	0	0	0	0	0	0	0	2	What kind of device to use (e.g., a JUUL, a mod, a vape-pen)	0	0	0	Slowly switch from smoking to vaping (e.g., cutting back on smoking while slowly increasing your vaping)	0	0	-999	2.17609
406	68	Female	No	NH White	Less than 1 week	1	0	A friend	0	0	0	0	0	0	0	0	0	0	0	0	0	0	I did not get any specific guidance on how to use e-cigarettes/vapes to quit smoking	-999	0.544068
407	35	Female	No	NH White	1-3 weeks	1	0	0	0	0	0	An Internet search	0	0	0	3	0	What flavor or flavors to use	What nicotine concentration/strength to use	0	Slowly switch from smoking to vaping (e.g., cutting back on smoking while slowly increasing your vaping)	0	0	-999	1.14613
408	58	Female	No	NH White	Less than 1 week	1	0	0	0	A family member	0	0	0	0	0	2	What kind of device to use (e.g., a JUUL, a mod, a vape-pen)	0	0	0	Slowly switch from smoking to vaping (e.g., cutting back on smoking while slowly increasing your vaping)	0	0	-999	0.544068
409	61	Male	No	NH Multiracial	1-3 weeks	0	0	0	0	0	0	0	0	0	I did not get any specific information on how to use e-cigarettes/vapes to quit smoking	#NULL!	#NULL!	#NULL!	#NULL!	#NULL!	#NULL!	#NULL!	#NULL!		1.14613
410	60	Female	No	NH Black	Less than 1 week	1	0	0	0	0	0	An Internet search	0	0	0	3	What kind of device to use (e.g., a JUUL, a mod, a vape-pen)	0	What nicotine concentration/strength to use	0	Slowly switch from smoking to vaping (e.g., cutting back on smoking while slowly increasing your vaping)	0	0	-999	0.544068
411	39	Male	No	NH White	2-3 months	3	0	A friend	0	0	0	An Internet search	Social media	0	0	3	What kind of device to use (e.g., a JUUL, a mod, a vape-pen)	0	What nicotine concentration/strength to use	0	Slowly switch from smoking to vaping (e.g., cutting back on smoking while slowly increasing your vaping)	0	0	-999	1.87506
412	27	Male	No	NH Black	1-3 weeks	2	0	0	0	A family member	0	An Internet search	0	0	0	0	0	0	0	0	0	0	I did not get any specific guidance on how to use e-cigarettes/vapes to quit smoking	-999	1.14613
413	40	Male	No	NH White	1-3 weeks	4	0	0	A coworker/colleague	A family member	A healthcare provider	An Internet search	0	0	0	2	0	0	What nicotine concentration/strength to use	Making an abrupt switch from smoking to vaping (e.g., quit smoking and start vaping on the same day)	0	0	0	-999	1.14613
414	32	Male	No	NH White	1-3 weeks	3	0	0	A coworker/colleague	0	0	An Internet search	Social media	0	0	3	0	What flavor or flavors to use	What nicotine concentration/strength to use	0	Slowly switch from smoking to vaping (e.g., cutting back on smoking while slowly increasing your vaping)	0	0	-999	1.14613
415	45	Male	No	NH White	4-6 months	4	A vape shop employee	A friend	0	0	A healthcare provider	0	Social media	0	0	3	0	What flavor or flavors to use	What nicotine concentration/strength to use	0	Slowly switch from smoking to vaping (e.g., cutting back on smoking while slowly increasing your vaping)	0	0	-999	2.17609
416	68	Male	No	NH White	Less than 1 week	0	0	0	0	0	0	0	0	0	I did not get any specific information on how to use e-cigarettes/vapes to quit smoking	#NULL!	#NULL!	#NULL!	#NULL!	#NULL!	#NULL!	#NULL!	#NULL!		0.544068
417	40	Male	No	NH White	Less than 1 week	4	A vape shop employee	0	0	A family member	0	An Internet search	Social media	0	0	3	What kind of device to use (e.g., a JUUL, a mod, a vape-pen)	0	What nicotine concentration/strength to use	Making an abrupt switch from smoking to vaping (e.g., quit smoking and start vaping on the same day)	0	0	0	-999	0.544068
418	38	Female	No	NH White	Less than 1 week	1	0	A friend	0	0	0	0	0	0	0	1	0	0	0	0	Slowly switch from smoking to vaping (e.g., cutting back on smoking while slowly increasing your vaping)	0	0	-999	0.544068
419	55	Male	No	NH White	Less than 1 week	0	0	0	0	0	0	0	0	0	I did not get any specific information on how to use e-cigarettes/vapes to quit smoking	#NULL!	#NULL!	#NULL!	#NULL!	#NULL!	#NULL!	#NULL!	#NULL!		0.544068
420	74	Female	Yes	H White	10-12 months	1	0	0	A coworker/colleague	0	0	0	0	0	0	0	0	0	0	0	0	0	I did not get any specific guidance on how to use e-cigarettes/vapes to quit smoking	-999	2.51851
421	70	Male	No	NH White	Less than a day	2	0	A friend	0	0	0	An Internet search	0	0	0	2	0	0	What nicotine concentration/strength to use	0	Slowly switch from smoking to vaping (e.g., cutting back on smoking while slowly increasing your vaping)	0	0	-999	0
422	23	Female	Yes	H Black	2-3 months	2	A vape shop employee	A friend	0	0	0	0	0	0	0	3	What kind of device to use (e.g., a JUUL, a mod, a vape-pen)	0	What nicotine concentration/strength to use	Making an abrupt switch from smoking to vaping (e.g., quit smoking and start vaping on the same day)	0	0	0	-999	1.87506
423	53	Male	No	NH Black	Less than 1 week	1	0	0	0	0	0	0	Social media	0	0	2	0	What flavor or flavors to use	0	0	Slowly switch from smoking to vaping (e.g., cutting back on smoking while slowly increasing your vaping)	0	0	-999	0.544068
424	36	Male	No	NH White	1 month	3	0	A friend	0	A family member	0	0	Social media	0	0	2	What kind of device to use (e.g., a JUUL, a mod, a vape-pen)	What flavor or flavors to use	0	0	0	0	0	-999	1.47712
425	36	Male	No	NH White	1-3 weeks	1	0	A friend	0	0	0	0	0	0	0	1	0	0	0	0	Slowly switch from smoking to vaping (e.g., cutting back on smoking while slowly increasing your vaping)	0	0	-999	1.14613
426	40	Female	No	NH White	Less than 1 week	2	A vape shop employee	0	0	A family member	0	0	0	0	0	3	What kind of device to use (e.g., a JUUL, a mod, a vape-pen)	What flavor or flavors to use	What nicotine concentration/strength to use	0	0	0	0	-999	0.544068
427	64	Male	No	NH Asian	Less than a day	0	0	0	0	0	0	0	0	0	I did not get any specific information on how to use e-cigarettes/vapes to quit smoking	#NULL!	#NULL!	#NULL!	#NULL!	#NULL!	#NULL!	#NULL!	#NULL!		0
428	69	Female	No	NH White	More than a year	0	0	0	0	0	0	0	0	0	I did not get any specific information on how to use e-cigarettes/vapes to quit smoking	#NULL!	#NULL!	#NULL!	#NULL!	#NULL!	#NULL!	#NULL!	#NULL!		2.62325
429	40	Male	No	NH White	Less than a day	1	0	A friend	0	0	0	0	0	0	0	1	0	0	0	0	Slowly switch from smoking to vaping (e.g., cutting back on smoking while slowly increasing your vaping)	0	0	-999	0
430	45	Male	No	NH White	10-12 months	4	A vape shop employee	A friend	0	0	A healthcare provider	An Internet search	0	0	0	3	What kind of device to use (e.g., a JUUL, a mod, a vape-pen)	0	What nicotine concentration/strength to use	0	Slowly switch from smoking to vaping (e.g., cutting back on smoking while slowly increasing your vaping)	0	0	-999	2.51851
431	72	Female	No	NH White	Less than 1 week	1	0	0	0	0	0	An Internet search	0	0	0	0	0	0	0	0	0	0	I did not get any specific guidance on how to use e-cigarettes/vapes to quit smoking	-999	0.544068
432	47	Female	No	NH Asian	Less than 1 week	1	0	A friend	0	0	0	0	0	0	0	0	0	0	0	0	0	0	I did not get any specific guidance on how to use e-cigarettes/vapes to quit smoking	-999	0.544068
433	34	Male	No	NH White	4-6 months	3	0	A friend	0	A family member	0	0	Social media	0	0	3	0	What flavor or flavors to use	What nicotine concentration/strength to use	0	Slowly switch from smoking to vaping (e.g., cutting back on smoking while slowly increasing your vaping)	0	0	-999	2.17609
434	63	Female	No	NH White	1-3 weeks	0	0	0	0	0	0	0	0	0	I did not get any specific information on how to use e-cigarettes/vapes to quit smoking	#NULL!	#NULL!	#NULL!	#NULL!	#NULL!	#NULL!	#NULL!	#NULL!		1.14613
435	61	Female	No	NH White	Less than a day	3	A vape shop employee	A friend	0	0	0	0	Social media	0	0	1	0	0	0	0	Slowly switch from smoking to vaping (e.g., cutting back on smoking while slowly increasing your vaping)	0	0	-999	0
436	73	Male	No	NH White	Less than a day	1	0	0	0	A family member	0	0	0	0	0	2	0	0	What nicotine concentration/strength to use	0	Slowly switch from smoking to vaping (e.g., cutting back on smoking while slowly increasing your vaping)	0	0	-999	0
437	52	Male	No	NH White	1 month	1	0	0	0	A family member	0	0	0	0	0	1	What kind of device to use (e.g., a JUUL, a mod, a vape-pen)	0	0	0	0	0	0	-999	1.47712
438	70	Female	No	NH White	More than a year	0	0	0	0	0	0	0	0	0	I did not get any specific information on how to use e-cigarettes/vapes to quit smoking	#NULL!	#NULL!	#NULL!	#NULL!	#NULL!	#NULL!	#NULL!	#NULL!		2.62325
439	40	Male	No	NH White	1-3 weeks	2	0	0	0	0	A healthcare provider	0	Social media	0	0	1	0	What flavor or flavors to use	0	0	0	0	0	-999	1.14613
440	71	Male	No	NH White	1 month	1	0	A friend	0	0	0	0	0	0	0	2	What kind of device to use (e.g., a JUUL, a mod, a vape-pen)	What flavor or flavors to use	0	0	0	0	0	-999	1.47712
441	27	Female	No	NH White	1-3 weeks	4	A vape shop employee	A friend	0	A family member	0	An Internet search	0	0	0	5	What kind of device to use (e.g., a JUUL, a mod, a vape-pen)	What flavor or flavors to use	What nicotine concentration/strength to use	Making an abrupt switch from smoking to vaping (e.g., quit smoking and start vaping on the same day)	Slowly switch from smoking to vaping (e.g., cutting back on smoking while slowly increasing your vaping)	0	0	-999	1.14613
442	48	Male	No	NH White	Less than 1 week	2	0	A friend	0	A family member	0	0	0	0	0	5	What kind of device to use (e.g., a JUUL, a mod, a vape-pen)	What flavor or flavors to use	What nicotine concentration/strength to use	Making an abrupt switch from smoking to vaping (e.g., quit smoking and start vaping on the same day)	Slowly switch from smoking to vaping (e.g., cutting back on smoking while slowly increasing your vaping)	0	0	-999	0.544068
443	38	Male	No	NH White	1-3 weeks	3	0	A friend	0	A family member	0	An Internet search	0	0	0	4	What kind of device to use (e.g., a JUUL, a mod, a vape-pen)	What flavor or flavors to use	What nicotine concentration/strength to use	0	Slowly switch from smoking to vaping (e.g., cutting back on smoking while slowly increasing your vaping)	0	0	-999	1.14613
444	48	Female	Yes	H White	10-12 months	2	A vape shop employee	A friend	0	0	0	0	0	0	0	1	0	0	What nicotine concentration/strength to use	0	0	0	0	-999	2.51851
445	38	Female	No	NH White	Less than 1 week	1	0	0	A coworker/colleague	0	0	0	0	0	0	3	What kind of device to use (e.g., a JUUL, a mod, a vape-pen)	0	What nicotine concentration/strength to use	0	Slowly switch from smoking to vaping (e.g., cutting back on smoking while slowly increasing your vaping)	0	0	-999	0.544068
446	44	Female	No	NH White	10-12 months	0	0	0	0	0	0	0	0	0	I did not get any specific information on how to use e-cigarettes/vapes to quit smoking	#NULL!	#NULL!	#NULL!	#NULL!	#NULL!	#NULL!	#NULL!	#NULL!		2.51851
447	40	Female	No	NH White	1-3 weeks	4	A vape shop employee	A friend	0	A family member	0	0	Social media	0	0	4	0	What flavor or flavors to use	What nicotine concentration/strength to use	Making an abrupt switch from smoking to vaping (e.g., quit smoking and start vaping on the same day)	Slowly switch from smoking to vaping (e.g., cutting back on smoking while slowly increasing your vaping)	0	0	-999	1.14613
448	46	Female	No	NH White	1-3 weeks	1	0	0	0	A family member	0	0	0	0	0	3	0	What flavor or flavors to use	What nicotine concentration/strength to use	0	Slowly switch from smoking to vaping (e.g., cutting back on smoking while slowly increasing your vaping)	0	0	-999	1.14613
449	37	Female	No	NH White	1 month	1	0	A friend	0	0	0	0	0	0	0	2	What kind of device to use (e.g., a JUUL, a mod, a vape-pen)	0	What nicotine concentration/strength to use	0	0	0	0	-999	1.47712
450	30	Male	No	NH White	10-12 months	3	A vape shop employee	0	0	0	0	An Internet search	Social media	0	0	3	What kind of device to use (e.g., a JUUL, a mod, a vape-pen)	0	What nicotine concentration/strength to use	0	Slowly switch from smoking to vaping (e.g., cutting back on smoking while slowly increasing your vaping)	0	0	-999	2.51851
451	45	Female	No	NH Multiracial	Less than a day	1	0	0	0	A family member	0	0	0	0	0	1	0	0	0	Making an abrupt switch from smoking to vaping (e.g., quit smoking and start vaping on the same day)	0	0	0	-999	0
452	37	Male	No	NH White	2-3 months	2	0	0	0	0	0	An Internet search	Social media	0	0	2	0	0	0	Making an abrupt switch from smoking to vaping (e.g., quit smoking and start vaping on the same day)	Slowly switch from smoking to vaping (e.g., cutting back on smoking while slowly increasing your vaping)	0	0	-999	1.87506
453	30	Male	No	NH White	2-3 months	3	A vape shop employee	0	0	0	A healthcare provider	0	Social media	0	0	3	0	What flavor or flavors to use	What nicotine concentration/strength to use	Making an abrupt switch from smoking to vaping (e.g., quit smoking and start vaping on the same day)	0	0	0	-999	1.87506
454	41	Male	No	NH White	2-3 months	1	0	A friend	0	0	0	0	0	0	0	2	0	What flavor or flavors to use	0	0	Slowly switch from smoking to vaping (e.g., cutting back on smoking while slowly increasing your vaping)	0	0	-999	1.87506
455	39	Female	No	NH White	1 month	0	0	0	0	0	0	0	0	0	I did not get any specific information on how to use e-cigarettes/vapes to quit smoking	#NULL!	#NULL!	#NULL!	#NULL!	#NULL!	#NULL!	#NULL!	#NULL!		1.47712
456	41	Female	No	NH Multiracial	Less than a day	0	0	0	0	0	0	0	0	0	I did not get any specific information on how to use e-cigarettes/vapes to quit smoking	#NULL!	#NULL!	#NULL!	#NULL!	#NULL!	#NULL!	#NULL!	#NULL!		0
457	36	Male	No	NH White	4-6 months	4	0	A friend	0	0	A healthcare provider	An Internet search	Social media	0	0	4	What kind of device to use (e.g., a JUUL, a mod, a vape-pen)	What flavor or flavors to use	0	Making an abrupt switch from smoking to vaping (e.g., quit smoking and start vaping on the same day)	Slowly switch from smoking to vaping (e.g., cutting back on smoking while slowly increasing your vaping)	0	0	-999	2.17609
458	37	Male	No	NH White	Less than 1 week	1	0	0	0	A family member	0	0	0	0	0	3	0	What flavor or flavors to use	0	Making an abrupt switch from smoking to vaping (e.g., quit smoking and start vaping on the same day)	Slowly switch from smoking to vaping (e.g., cutting back on smoking while slowly increasing your vaping)	0	0	-999	0.544068
459	25	Male	No	NH Black	1-3 weeks	2	A vape shop employee	0	A coworker/colleague	0	0	0	0	0	0	1	What kind of device to use (e.g., a JUUL, a mod, a vape-pen)	0	0	0	0	0	0	-999	1.14613
460	38	Male	No	NH White	4-6 months	3	0	0	A coworker/colleague	0	0	An Internet search	Social media	0	0	2	0	0	0	Making an abrupt switch from smoking to vaping (e.g., quit smoking and start vaping on the same day)	Slowly switch from smoking to vaping (e.g., cutting back on smoking while slowly increasing your vaping)	0	0	-999	2.17609
461	52	Male	No	NH White	Less than 1 week	1	0	A friend	0	0	0	0	0	0	0	0	0	0	0	0	0	0	I did not get any specific guidance on how to use e-cigarettes/vapes to quit smoking	-999	0.544068
462	65	Female	No	NH White	1 month	3	0	A friend	0	A family member	0	0	Social media	0	0	3	What kind of device to use (e.g., a JUUL, a mod, a vape-pen)	0	What nicotine concentration/strength to use	0	Slowly switch from smoking to vaping (e.g., cutting back on smoking while slowly increasing your vaping)	0	0	-999	1.47712
463	30	Female	No	NH White	1 month	1	0	A friend	0	0	0	0	0	0	0	2	What kind of device to use (e.g., a JUUL, a mod, a vape-pen)	What flavor or flavors to use	0	0	0	0	0	-999	1.47712
464	62	Male	No	NH White	Less than 1 week	1	0	A friend	0	0	0	0	0	0	0	3	What kind of device to use (e.g., a JUUL, a mod, a vape-pen)	0	What nicotine concentration/strength to use	0	Slowly switch from smoking to vaping (e.g., cutting back on smoking while slowly increasing your vaping)	0	0	-999	0.544068
465	35	Male	No	NH White	Less than 1 week	1	0	0	0	0	0	An Internet search	0	0	0	2	What kind of device to use (e.g., a JUUL, a mod, a vape-pen)	What flavor or flavors to use	0	0	0	0	0	-999	0.544068
466	67	Male	No	NH White	1-3 weeks	1	0	A friend	0	0	0	0	0	0	0	1	What kind of device to use (e.g., a JUUL, a mod, a vape-pen)	0	0	0	0	0	0	-999	1.14613
467	55	Female	No	NH White	Less than 1 week	2	0	A friend	0	A family member	0	0	0	0	0	3	What kind of device to use (e.g., a JUUL, a mod, a vape-pen)	0	What nicotine concentration/strength to use	0	Slowly switch from smoking to vaping (e.g., cutting back on smoking while slowly increasing your vaping)	0	0	-999	0.544068
468	27	Female	No	NH Black	2-3 months	1	0	A friend	0	0	0	0	0	0	0	2	What kind of device to use (e.g., a JUUL, a mod, a vape-pen)	What flavor or flavors to use	0	0	0	0	0	-999	1.87506
469	63	Female	No	NH White	Less than 1 week	0	0	0	0	0	0	0	0	0	I did not get any specific information on how to use e-cigarettes/vapes to quit smoking	#NULL!	#NULL!	#NULL!	#NULL!	#NULL!	#NULL!	#NULL!	#NULL!		0.544068
470	41	Female	No	NH Multiracial	Less than 1 week	4	0	A friend	A coworker/colleague	A family member	0	0	Social media	0	0	0	0	0	0	0	0	0	I did not get any specific guidance on how to use e-cigarettes/vapes to quit smoking	-999	0.544068
471	76	Male	No	NH White	More than a year	1	0	0	0	A family member	0	0	0	0	0	2	What kind of device to use (e.g., a JUUL, a mod, a vape-pen)	What flavor or flavors to use	0	0	0	0	0	-999	2.62325
472	32	Male	No	NH White	Less than 1 week	2	0	A friend	0	0	0	An Internet search	0	0	0	1	What kind of device to use (e.g., a JUUL, a mod, a vape-pen)	0	0	0	0	0	0	-999	0.544068
473	38	Female	No	NH White	1-3 weeks	0	0	0	0	0	0	0	0	0	I did not get any specific information on how to use e-cigarettes/vapes to quit smoking	#NULL!	#NULL!	#NULL!	#NULL!	#NULL!	#NULL!	#NULL!	#NULL!		1.14613
474	61	Female	No	NH White	Less than a day	0	0	0	0	0	0	0	0	0	I did not get any specific information on how to use e-cigarettes/vapes to quit smoking	#NULL!	#NULL!	#NULL!	#NULL!	#NULL!	#NULL!	#NULL!	#NULL!		0
475	35	Male	No	NH White	1-3 weeks	2	A vape shop employee	A friend	0	0	0	0	0	0	0	3	What kind of device to use (e.g., a JUUL, a mod, a vape-pen)	0	0	Making an abrupt switch from smoking to vaping (e.g., quit smoking and start vaping on the same day)	Slowly switch from smoking to vaping (e.g., cutting back on smoking while slowly increasing your vaping)	0	0	-999	1.14613
476	35	Male	No	NH White	1 month	4	0	0	0	A family member	A healthcare provider	An Internet search	Social media	0	0	3	What kind of device to use (e.g., a JUUL, a mod, a vape-pen)	0	What nicotine concentration/strength to use	0	Slowly switch from smoking to vaping (e.g., cutting back on smoking while slowly increasing your vaping)	0	0	-999	1.47712
477	26	Male	No	NH White	4-6 months	2	A vape shop employee	0	0	A family member	0	0	0	0	0	3	What kind of device to use (e.g., a JUUL, a mod, a vape-pen)	0	What nicotine concentration/strength to use	0	Slowly switch from smoking to vaping (e.g., cutting back on smoking while slowly increasing your vaping)	0	0	-999	2.17609
478	36	Female	No	NH White	2-3 months	1	0	0	0	A family member	0	0	0	0	0	3	What kind of device to use (e.g., a JUUL, a mod, a vape-pen)	What flavor or flavors to use	What nicotine concentration/strength to use	0	0	0	0	-999	1.87506
479	31	Male	No	NH White	1-3 weeks	3	0	A friend	0	0	0	An Internet search	Social media	0	0	3	What kind of device to use (e.g., a JUUL, a mod, a vape-pen)	What flavor or flavors to use	0	0	Slowly switch from smoking to vaping (e.g., cutting back on smoking while slowly increasing your vaping)	0	0	-999	1.14613
480	40	Male	No	NH White	Less than 1 week	4	A vape shop employee	0	0	A family member	A healthcare provider	0	Social media	0	0	2	0	What flavor or flavors to use	0	0	Slowly switch from smoking to vaping (e.g., cutting back on smoking while slowly increasing your vaping)	0	0	-999	0.544068
481	42	Male	No	NH White	2-3 months	3	A vape shop employee	0	0	0	A healthcare provider	An Internet search	0	0	0	3	What kind of device to use (e.g., a JUUL, a mod, a vape-pen)	What flavor or flavors to use	What nicotine concentration/strength to use	0	0	0	0	-999	1.87506
482	30	Male	No	NH White	1-3 weeks	4	0	0	A coworker/colleague	A family member	0	An Internet search	Social media	0	0	2	0	0	What nicotine concentration/strength to use	0	Slowly switch from smoking to vaping (e.g., cutting back on smoking while slowly increasing your vaping)	0	0	-999	1.14613
483	40	Male	No	NH White	1-3 weeks	1	0	0	0	0	0	An Internet search	0	0	0	2	What kind of device to use (e.g., a JUUL, a mod, a vape-pen)	0	0	0	Slowly switch from smoking to vaping (e.g., cutting back on smoking while slowly increasing your vaping)	0	0	-999	1.14613
484	25	Male	No	NH White	More than a year	1	0	0	0	0	0	0	Social media	0	0	1	0	0	What nicotine concentration/strength to use	0	0	0	0	-999	2.62325
485	67	Female	No	NH White	2-3 months	1	0	0	0	A family member	0	0	0	0	0	1	What kind of device to use (e.g., a JUUL, a mod, a vape-pen)	0	0	0	0	0	0	-999	1.87506
486	58	Female	No	NH White	Less than 1 week	0	0	0	0	0	0	0	0	0	I did not get any specific information on how to use e-cigarettes/vapes to quit smoking	#NULL!	#NULL!	#NULL!	#NULL!	#NULL!	#NULL!	#NULL!	#NULL!		0.544068
487	36	Male	Yes	H White	2-3 months	1	A vape shop employee	0	0	0	0	0	0	0	0	3	What kind of device to use (e.g., a JUUL, a mod, a vape-pen)	What flavor or flavors to use	What nicotine concentration/strength to use	0	0	0	0	-999	1.87506
488	49	Female	No	NH White	Less than 1 week	0	0	0	0	0	0	0	0	0	I did not get any specific information on how to use e-cigarettes/vapes to quit smoking	#NULL!	#NULL!	#NULL!	#NULL!	#NULL!	#NULL!	#NULL!	#NULL!		0.544068
489	43	Female	Yes	H Black	Less than 1 week	2	A vape shop employee	0	0	0	0	An Internet search	0	0	0	1	0	What flavor or flavors to use	0	0	0	0	0	-999	0.544068
490	33	Female	No	NH White	7-9 months	1	0	A friend	0	0	0	0	0	0	0	3	What kind of device to use (e.g., a JUUL, a mod, a vape-pen)	What flavor or flavors to use	What nicotine concentration/strength to use	0	0	0	0	-999	2.38021
491	41	Male	No	NH White	Less than 1 week	1	0	0	0	0	0	0	Social media	0	0	1	0	What flavor or flavors to use	0	0	0	0	0	-999	0.544068
492	61	Male	No	NH White	1-3 weeks	2	A vape shop employee	A friend	0	0	0	0	0	0	0	1	0	0	What nicotine concentration/strength to use	0	0	0	0	-999	1.14613
493	45	Female	No	NH White	Less than 1 week	1	A vape shop employee	0	0	0	0	0	0	0	0	5	What kind of device to use (e.g., a JUUL, a mod, a vape-pen)	What flavor or flavors to use	What nicotine concentration/strength to use	Making an abrupt switch from smoking to vaping (e.g., quit smoking and start vaping on the same day)	Slowly switch from smoking to vaping (e.g., cutting back on smoking while slowly increasing your vaping)	0	0	-999	0.544068
494	30	Female	No	NH White	Less than 1 week	1	A vape shop employee	0	0	0	0	0	0	0	0	1	0	0	What nicotine concentration/strength to use	0	0	0	0	-999	0.544068
495	32	Male	Yes	H Native American	Less than 1 week	1	0	0	0	0	0	0	Social media	0	0	1	What kind of device to use (e.g., a JUUL, a mod, a vape-pen)	0	0	0	0	0	0	-999	0.544068
496	35	Female	No	NH Multiracial	Less than a day	1	0	A friend	0	0	0	0	0	0	0	1	0	0	0	Making an abrupt switch from smoking to vaping (e.g., quit smoking and start vaping on the same day)	0	0	0	-999	0
497	54	Female	No	NH White	Less than 1 week	1	0	A friend	0	0	0	0	0	0	0	2	0	What flavor or flavors to use	What nicotine concentration/strength to use	0	0	0	0	-999	0.544068
498	32	Female	No	NH White	1-3 weeks	1	0	A friend	0	0	0	0	0	0	0	1	0	0	What nicotine concentration/strength to use	0	0	0	0	-999	1.14613
499	43	Male	No	NH White	1 month	0	0	0	0	0	0	0	0	0	I did not get any specific information on how to use e-cigarettes/vapes to quit smoking	#NULL!	#NULL!	#NULL!	#NULL!	#NULL!	#NULL!	#NULL!	#NULL!		1.47712
500	28	Female	No	NH White	More than a year	1	0	0	0	0	A healthcare provider	0	0	0	0	1	What kind of device to use (e.g., a JUUL, a mod, a vape-pen)	0	0	0	0	0	0	-999	2.62325
501	46	Female	No	NH White	Less than 1 week	1	0	0	0	0	0	An Internet search	0	0	0	2	What kind of device to use (e.g., a JUUL, a mod, a vape-pen)	0	0	0	Slowly switch from smoking to vaping (e.g., cutting back on smoking while slowly increasing your vaping)	0	0	-999	0.544068
502	45	Female	Yes	H Other	Less than a day	2	0	A friend	0	A family member	0	0	0	0	0	2	What kind of device to use (e.g., a JUUL, a mod, a vape-pen)	0	0	Making an abrupt switch from smoking to vaping (e.g., quit smoking and start vaping on the same day)	0	0	0	-999	0
503	30	Female	No	NH Multiracial	Less than 1 week	0	0	0	0	0	0	0	0	0	I did not get any specific information on how to use e-cigarettes/vapes to quit smoking	#NULL!	#NULL!	#NULL!	#NULL!	#NULL!	#NULL!	#NULL!	#NULL!		0.544068
504	34	Female	No	NH Multiracial	1 month	3	0	0	0	A family member	A healthcare provider	0	Social media	0	0	1	0	0	What nicotine concentration/strength to use	0	0	0	0	-999	1.47712
505	37	Female	Yes	H White	Less than 1 week	1	0	A friend	0	0	0	0	0	0	0	1	0	0	0	0	Slowly switch from smoking to vaping (e.g., cutting back on smoking while slowly increasing your vaping)	0	0	-999	0.544068
506	36	Female	No	NH Native American	1-3 weeks	1	0	A friend	0	0	0	0	0	0	0	3	What kind of device to use (e.g., a JUUL, a mod, a vape-pen)	What flavor or flavors to use	0	0	Slowly switch from smoking to vaping (e.g., cutting back on smoking while slowly increasing your vaping)	0	0	-999	1.14613
507	30	Female	No	NH White	10-12 months	1	0	0	A coworker/colleague	0	0	0	0	0	0	1	0	0	What nicotine concentration/strength to use	0	0	0	0	-999	2.51851
508	44	Female	No	NH White	Less than 1 week	1	0	A friend	0	0	0	0	0	0	0	0	0	0	0	0	0	0	I did not get any specific guidance on how to use e-cigarettes/vapes to quit smoking	-999	0.544068
509	44	Male	Yes	H White	2-3 months	6	A vape shop employee	A friend	A coworker/colleague	A family member	0	An Internet search	Social media	0	0	3	0	0	What nicotine concentration/strength to use	Making an abrupt switch from smoking to vaping (e.g., quit smoking and start vaping on the same day)	Slowly switch from smoking to vaping (e.g., cutting back on smoking while slowly increasing your vaping)	0	0	-999	1.87506
510	44	Female	No	NH White	Less than 1 week	1	0	A friend	0	0	0	0	0	0	0	1	What kind of device to use (e.g., a JUUL, a mod, a vape-pen)	0	0	0	0	0	0	-999	0.544068
511	52	Female	No	NH Black	1-3 weeks	2	0	0	0	A family member	0	0	Social media	0	0	2	0	0	What nicotine concentration/strength to use	0	Slowly switch from smoking to vaping (e.g., cutting back on smoking while slowly increasing your vaping)	0	0	-999	1.14613
512	29	Female	No	NH White	2-3 months	4	A vape shop employee	A friend	0	A family member	0	0	Social media	0	0	3	What kind of device to use (e.g., a JUUL, a mod, a vape-pen)	What flavor or flavors to use	What nicotine concentration/strength to use	0	0	0	0	-999	1.87506
513	23	Female	No	NH White	Less than 1 week	1	0	0	0	A family member	0	0	0	0	0	0	0	0	0	0	0	0	I did not get any specific guidance on how to use e-cigarettes/vapes to quit smoking	-999	0.544068
514	39	Female	Yes	H White	1-3 weeks	2	0	A friend	0	0	0	0	Social media	0	0	1	0	0	0	0	Slowly switch from smoking to vaping (e.g., cutting back on smoking while slowly increasing your vaping)	0	0	-999	1.14613
515	50	Male	No	NH White	4-6 months	1	0	0	0	0	0	An Internet search	0	0	0	1	0	0	0	0	Slowly switch from smoking to vaping (e.g., cutting back on smoking while slowly increasing your vaping)	0	0	-999	2.17609
516	32	Male	No	NH White	1 month	0	0	0	0	0	0	0	0	0	I did not get any specific information on how to use e-cigarettes/vapes to quit smoking	#NULL!	#NULL!	#NULL!	#NULL!	#NULL!	#NULL!	#NULL!	#NULL!		1.47712
517	39	Male	No	NH White	1-3 weeks	3	0	A friend	0	A family member	0	An Internet search	0	0	0	2	0	0	0	Making an abrupt switch from smoking to vaping (e.g., quit smoking and start vaping on the same day)	Slowly switch from smoking to vaping (e.g., cutting back on smoking while slowly increasing your vaping)	0	0	-999	1.14613
518	48	Female	No	NH White	2-3 months	2	A vape shop employee	A friend	0	0	0	0	0	0	0	3	What kind of device to use (e.g., a JUUL, a mod, a vape-pen)	What flavor or flavors to use	What nicotine concentration/strength to use	0	0	0	0	-999	1.87506
519	31	Male	No	NH White	10-12 months	7	A vape shop employee	A friend	A coworker/colleague	A family member	A healthcare provider	An Internet search	Social media	0	0	5	What kind of device to use (e.g., a JUUL, a mod, a vape-pen)	What flavor or flavors to use	What nicotine concentration/strength to use	Making an abrupt switch from smoking to vaping (e.g., quit smoking and start vaping on the same day)	Slowly switch from smoking to vaping (e.g., cutting back on smoking while slowly increasing your vaping)	0	0	-999	2.51851
520	61	Female	No	NH White	Less than 1 week	0	0	0	0	0	0	0	0	0	I did not get any specific information on how to use e-cigarettes/vapes to quit smoking	#NULL!	#NULL!	#NULL!	#NULL!	#NULL!	#NULL!	#NULL!	#NULL!		0.544068
521	28	Male	Yes	H Black	More than a year	3	A vape shop employee	A friend	0	0	0	An Internet search	0	0	0	3	What kind of device to use (e.g., a JUUL, a mod, a vape-pen)	0	What nicotine concentration/strength to use	Making an abrupt switch from smoking to vaping (e.g., quit smoking and start vaping on the same day)	0	0	0	-999	2.62325
522	42	Female	No	NH White	Less than a day	1	0	0	0	A family member	0	0	0	0	0	4	What kind of device to use (e.g., a JUUL, a mod, a vape-pen)	What flavor or flavors to use	What nicotine concentration/strength to use	0	Slowly switch from smoking to vaping (e.g., cutting back on smoking while slowly increasing your vaping)	0	0	-999	0
523	66	Female	No	NH White	Less than a day	0	0	0	0	0	0	0	0	0	I did not get any specific information on how to use e-cigarettes/vapes to quit smoking	#NULL!	#NULL!	#NULL!	#NULL!	#NULL!	#NULL!	#NULL!	#NULL!		0
524	41	Male	No	NH White	2-3 months	4	A vape shop employee	A friend	A coworker/colleague	A family member	0	0	0	0	0	3	0	What flavor or flavors to use	What nicotine concentration/strength to use	0	Slowly switch from smoking to vaping (e.g., cutting back on smoking while slowly increasing your vaping)	0	0	-999	1.87506
525	25	Female	No	NH White	7-9 months	2	0	A friend	0	0	0	An Internet search	0	0	0	2	0	0	0	Making an abrupt switch from smoking to vaping (e.g., quit smoking and start vaping on the same day)	Slowly switch from smoking to vaping (e.g., cutting back on smoking while slowly increasing your vaping)	0	0	-999	2.38021
526	43	Male	No	NH White	Less than 1 week	2	0	A friend	0	A family member	0	0	0	0	0	3	What kind of device to use (e.g., a JUUL, a mod, a vape-pen)	What flavor or flavors to use	What nicotine concentration/strength to use	0	0	0	0	-999	0.544068
527	59	Male	No	NH White	Less than 1 week	2	0	0	0	0	0	An Internet search	Social media	0	0	1	What kind of device to use (e.g., a JUUL, a mod, a vape-pen)	0	0	0	0	0	0	-999	0.544068
528	41	Female	No	NH White	Less than 1 week	1	0	0	0	0	A healthcare provider	0	0	0	0	3	0	0	What nicotine concentration/strength to use	Making an abrupt switch from smoking to vaping (e.g., quit smoking and start vaping on the same day)	Slowly switch from smoking to vaping (e.g., cutting back on smoking while slowly increasing your vaping)	0	0	-999	0.544068
529	38	Male	No	NH White	1-3 weeks	0	0	0	0	0	0	0	0	0	I did not get any specific information on how to use e-cigarettes/vapes to quit smoking	#NULL!	#NULL!	#NULL!	#NULL!	#NULL!	#NULL!	#NULL!	#NULL!		1.14613
530	30	Male	No	NH White	10-12 months	2	0	0	A coworker/colleague	0	0	0	Social media	0	0	2	What kind of device to use (e.g., a JUUL, a mod, a vape-pen)	0	0	Making an abrupt switch from smoking to vaping (e.g., quit smoking and start vaping on the same day)	0	0	0	-999	2.51851
531	38	Female	No	NH White	2-3 months	0	0	0	0	0	0	0	0	0	I did not get any specific information on how to use e-cigarettes/vapes to quit smoking	#NULL!	#NULL!	#NULL!	#NULL!	#NULL!	#NULL!	#NULL!	#NULL!		1.87506
532	25	Female	No	NH White	Less than 1 week	2	A vape shop employee	A friend	0	0	0	0	0	0	0	2	What kind of device to use (e.g., a JUUL, a mod, a vape-pen)	0	What nicotine concentration/strength to use	0	0	0	0	-999	0.544068
533	38	Male	No	NH White	Less than 1 week	2	0	0	A coworker/colleague	0	0	0	Social media	0	0	2	What kind of device to use (e.g., a JUUL, a mod, a vape-pen)	0	What nicotine concentration/strength to use	0	0	0	0	-999	0.544068
534	41	Male	No	NH White	Less than 1 week	2	0	0	A coworker/colleague	0	0	An Internet search	0	0	0	2	0	What flavor or flavors to use	0	0	Slowly switch from smoking to vaping (e.g., cutting back on smoking while slowly increasing your vaping)	0	0	-999	0.544068
535	30	Female	No	NH White	1-3 weeks	2	A vape shop employee	0	0	A family member	0	0	0	0	0	3	What kind of device to use (e.g., a JUUL, a mod, a vape-pen)	What flavor or flavors to use	What nicotine concentration/strength to use	0	0	0	0	-999	1.14613
536	40	Male	No	NH White	7-9 months	3	A vape shop employee	0	0	0	A healthcare provider	An Internet search	0	0	0	2	0	What flavor or flavors to use	0	0	Slowly switch from smoking to vaping (e.g., cutting back on smoking while slowly increasing your vaping)	0	0	-999	2.38021
537	46	Male	No	NH White	10-12 months	2	0	0	0	0	0	An Internet search	Social media	0	0	3	What kind of device to use (e.g., a JUUL, a mod, a vape-pen)	What flavor or flavors to use	0	Making an abrupt switch from smoking to vaping (e.g., quit smoking and start vaping on the same day)	0	0	0	-999	2.51851
538	46	Male	No	NH Multiracial	Less than 1 week	1	A vape shop employee	0	0	0	0	0	0	0	0	3	What kind of device to use (e.g., a JUUL, a mod, a vape-pen)	What flavor or flavors to use	What nicotine concentration/strength to use	0	0	0	0	-999	0.544068
539	40	Male	No	NH White	1 month	1	0	A friend	0	0	0	0	0	0	0	1	What kind of device to use (e.g., a JUUL, a mod, a vape-pen)	0	0	0	0	0	0	-999	1.47712
540	35	Male	No	NH White	1 month	3	A vape shop employee	A friend	0	A family member	0	0	0	0	0	2	0	0	What nicotine concentration/strength to use	Making an abrupt switch from smoking to vaping (e.g., quit smoking and start vaping on the same day)	0	0	0	-999	1.47712
541	33	Male	No	NH White	Less than 1 week	1	0	0	0	A family member	0	0	0	0	0	1	0	0	0	0	Slowly switch from smoking to vaping (e.g., cutting back on smoking while slowly increasing your vaping)	0	0	-999	0.544068
542	41	Male	No	NH White	2-3 months	1	0	0	A coworker/colleague	0	0	0	0	0	0	2	0	What flavor or flavors to use	0	Making an abrupt switch from smoking to vaping (e.g., quit smoking and start vaping on the same day)	0	0	0	-999	1.87506
543	28	Male	No	NH White	7-9 months	2	0	0	0	A family member	A healthcare provider	0	0	0	0	1	0	What flavor or flavors to use	0	0	0	0	0	-999	2.38021
544	40	Male	No	NH White	1 month	1	0	0	0	0	0	An Internet search	0	0	0	2	0	0	What nicotine concentration/strength to use	0	Slowly switch from smoking to vaping (e.g., cutting back on smoking while slowly increasing your vaping)	0	0	-999	1.47712
545	35	Male	No	NH White	2-3 months	3	A vape shop employee	0	A coworker/colleague	0	0	An Internet search	0	0	0	1	0	0	0	0	Slowly switch from smoking to vaping (e.g., cutting back on smoking while slowly increasing your vaping)	0	0	-999	1.87506
546	41	Male	No	NH White	1-3 weeks	2	0	0	A coworker/colleague	0	0	0	Social media	0	0	2	0	What flavor or flavors to use	What nicotine concentration/strength to use	0	0	0	0	-999	1.14613
547	32	Male	No	NH White	1 month	1	0	A friend	0	0	0	0	0	0	0	1	0	What flavor or flavors to use	0	0	0	0	0	-999	1.47712
548	52	Female	No	NH White	More than a year	1	0	0	0	A family member	0	0	0	0	0	2	What kind of device to use (e.g., a JUUL, a mod, a vape-pen)	0	What nicotine concentration/strength to use	0	0	0	0	-999	2.62325
549	36	Male	No	NH White	Less than 1 week	1	0	0	0	0	0	An Internet search	0	0	0	2	0	What flavor or flavors to use	0	0	Slowly switch from smoking to vaping (e.g., cutting back on smoking while slowly increasing your vaping)	0	0	-999	0.544068
550	39	Male	No	NH White	2-3 months	6	A vape shop employee	A friend	0	A family member	A healthcare provider	An Internet search	Social media	0	0	3	What kind of device to use (e.g., a JUUL, a mod, a vape-pen)	0	What nicotine concentration/strength to use	0	Slowly switch from smoking to vaping (e.g., cutting back on smoking while slowly increasing your vaping)	0	0	-999	1.87506
551	69	Male	No	NH White	Less than 1 week	0	0	0	0	0	0	0	0	0	I did not get any specific information on how to use e-cigarettes/vapes to quit smoking	#NULL!	#NULL!	#NULL!	#NULL!	#NULL!	#NULL!	#NULL!	#NULL!		0.544068
552	41	Female	No	NH White	Less than 1 week	2	A vape shop employee	A friend	0	0	0	0	0	0	0	1	What kind of device to use (e.g., a JUUL, a mod, a vape-pen)	0	0	0	0	0	0	-999	0.544068
553	70	Female	No	NH White	Less than 1 week	1	A vape shop employee	0	0	0	0	0	0	0	0	2	0	0	What nicotine concentration/strength to use	0	Slowly switch from smoking to vaping (e.g., cutting back on smoking while slowly increasing your vaping)	0	0	-999	0.544068
554	66	Female	No	NH White	Less than 1 week	2	A vape shop employee	A friend	0	0	0	0	0	0	0	4	What kind of device to use (e.g., a JUUL, a mod, a vape-pen)	0	What nicotine concentration/strength to use	Making an abrupt switch from smoking to vaping (e.g., quit smoking and start vaping on the same day)	Slowly switch from smoking to vaping (e.g., cutting back on smoking while slowly increasing your vaping)	0	0	-999	0.544068
555	31	Female	Yes	H White	Less than 1 week	1	0	A friend	0	0	0	0	0	0	0	2	What kind of device to use (e.g., a JUUL, a mod, a vape-pen)	What flavor or flavors to use	0	0	0	0	0	-999	0.544068
556	62	Female	No	NH White	Less than a day	0	0	0	0	0	0	0	0	0	I did not get any specific information on how to use e-cigarettes/vapes to quit smoking	#NULL!	#NULL!	#NULL!	#NULL!	#NULL!	#NULL!	#NULL!	#NULL!		0
557	41	Female	No	NH White	1-3 weeks	1	0	0	0	A family member	0	0	0	0	0	1	0	What flavor or flavors to use	0	0	0	0	0	-999	1.14613
558	25	Male	No	NH White	4-6 months	1	0	0	0	0	0	An Internet search	0	0	0	3	What kind of device to use (e.g., a JUUL, a mod, a vape-pen)	What flavor or flavors to use	What nicotine concentration/strength to use	0	0	0	0	-999	2.17609
559	42	Male	Yes	H White	1-3 weeks	3	A vape shop employee	0	0	0	0	An Internet search	Social media	0	0	2	What kind of device to use (e.g., a JUUL, a mod, a vape-pen)	What flavor or flavors to use	0	0	0	0	0	-999	1.14613
560	31	Female	No	NH Black	Less than 1 week	0	0	0	0	0	0	0	0	0	I did not get any specific information on how to use e-cigarettes/vapes to quit smoking	#NULL!	#NULL!	#NULL!	#NULL!	#NULL!	#NULL!	#NULL!	#NULL!		0.544068
561	30	Male	Yes	H White	2-3 months	3	0	A friend	0	0	0	An Internet search	Social media	0	0	3	0	0	What nicotine concentration/strength to use	Making an abrupt switch from smoking to vaping (e.g., quit smoking and start vaping on the same day)	Slowly switch from smoking to vaping (e.g., cutting back on smoking while slowly increasing your vaping)	0	0	-999	1.87506
562	36	Female	No	NH White	1-3 weeks	4	0	A friend	A coworker/colleague	0	A healthcare provider	0	Social media	0	0	2	0	0	What nicotine concentration/strength to use	0	Slowly switch from smoking to vaping (e.g., cutting back on smoking while slowly increasing your vaping)	0	0	-999	1.14613
563	65	Male	No	NH White	4-6 months	1	A vape shop employee	0	0	0	0	0	0	0	0	0	0	0	0	0	0	0	I did not get any specific guidance on how to use e-cigarettes/vapes to quit smoking	-999	2.17609
564	46	Male	No	NH White	Less than 1 week	2	0	A friend	0	A family member	0	0	0	0	0	4	What kind of device to use (e.g., a JUUL, a mod, a vape-pen)	What flavor or flavors to use	What nicotine concentration/strength to use	0	Slowly switch from smoking to vaping (e.g., cutting back on smoking while slowly increasing your vaping)	0	0	-999	0.544068
565	35	Male	Yes	H Multiracial	2-3 months	4	A vape shop employee	0	A coworker/colleague	0	0	An Internet search	Social media	0	0	4	What kind of device to use (e.g., a JUUL, a mod, a vape-pen)	0	What nicotine concentration/strength to use	Making an abrupt switch from smoking to vaping (e.g., quit smoking and start vaping on the same day)	Slowly switch from smoking to vaping (e.g., cutting back on smoking while slowly increasing your vaping)	0	0	-999	1.87506
566	48	Male	No	NH White	Less than 1 week	0	0	0	0	0	0	0	0	0	I did not get any specific information on how to use e-cigarettes/vapes to quit smoking	#NULL!	#NULL!	#NULL!	#NULL!	#NULL!	#NULL!	#NULL!	#NULL!		0.544068
567	60	Male	No	NH White	1-3 weeks	1	0	0	0	0	0	An Internet search	0	0	0	3	What kind of device to use (e.g., a JUUL, a mod, a vape-pen)	What flavor or flavors to use	What nicotine concentration/strength to use	0	0	0	0	-999	1.14613
568	35	Male	No	NH Multiracial	4-6 months	3	0	A friend	0	0	0	An Internet search	Social media	0	0	3	0	What flavor or flavors to use	0	Making an abrupt switch from smoking to vaping (e.g., quit smoking and start vaping on the same day)	Slowly switch from smoking to vaping (e.g., cutting back on smoking while slowly increasing your vaping)	0	0	-999	2.17609
569	28	Male	No	NH White	Less than 1 week	1	A vape shop employee	0	0	0	0	0	0	0	0	2	0	What flavor or flavors to use	0	0	Slowly switch from smoking to vaping (e.g., cutting back on smoking while slowly increasing your vaping)	0	0	-999	0.544068
570	35	Male	No	NH White	Less than 1 week	2	0	0	0	0	0	An Internet search	Social media	0	0	2	0	What flavor or flavors to use	0	0	Slowly switch from smoking to vaping (e.g., cutting back on smoking while slowly increasing your vaping)	0	0	-999	0.544068
571	42	Male	No	NH White	7-9 months	2	0	0	A coworker/colleague	0	0	0	Social media	0	0	2	0	0	What nicotine concentration/strength to use	0	Slowly switch from smoking to vaping (e.g., cutting back on smoking while slowly increasing your vaping)	0	0	-999	2.38021
572	33	Male	No	NH White	2-3 months	2	0	0	0	A family member	A healthcare provider	0	0	0	0	2	What kind of device to use (e.g., a JUUL, a mod, a vape-pen)	0	0	Making an abrupt switch from smoking to vaping (e.g., quit smoking and start vaping on the same day)	0	0	0	-999	1.87506
573	56	Female	No	NH White	Less than 1 week	2	0	A friend	0	0	0	An Internet search	0	0	0	0	0	0	0	0	0	0	I did not get any specific guidance on how to use e-cigarettes/vapes to quit smoking	-999	0.544068
574	36	Male	No	NH White	Less than 1 week	3	A vape shop employee	0	0	A family member	0	An Internet search	0	0	0	4	0	What flavor or flavors to use	What nicotine concentration/strength to use	Making an abrupt switch from smoking to vaping (e.g., quit smoking and start vaping on the same day)	Slowly switch from smoking to vaping (e.g., cutting back on smoking while slowly increasing your vaping)	0	0	-999	0.544068
575	48	Male	No	NH White	1-3 weeks	3	0	A friend	0	A family member	0	0	Social media	0	0	3	What kind of device to use (e.g., a JUUL, a mod, a vape-pen)	0	What nicotine concentration/strength to use	Making an abrupt switch from smoking to vaping (e.g., quit smoking and start vaping on the same day)	0	0	0	-999	1.14613
576	37	Male	No	NH White	2-3 months	4	A vape shop employee	0	0	0	A healthcare provider	An Internet search	Social media	0	0	3	What kind of device to use (e.g., a JUUL, a mod, a vape-pen)	What flavor or flavors to use	What nicotine concentration/strength to use	0	0	0	0	-999	1.87506
577	30	Male	No	NH White	2-3 months	5	0	A friend	A coworker/colleague	0	A healthcare provider	An Internet search	Social media	0	0	5	What kind of device to use (e.g., a JUUL, a mod, a vape-pen)	What flavor or flavors to use	What nicotine concentration/strength to use	Making an abrupt switch from smoking to vaping (e.g., quit smoking and start vaping on the same day)	Slowly switch from smoking to vaping (e.g., cutting back on smoking while slowly increasing your vaping)	0	0	-999	1.87506
578	34	Female	Yes	H White	1 month	3	0	A friend	A coworker/colleague	A family member	0	0	0	0	0	2	0	What flavor or flavors to use	What nicotine concentration/strength to use	0	0	0	0	-999	1.47712
579	27	Female	Yes	H White	4-6 months	3	0	0	A coworker/colleague	0	0	An Internet search	Social media	0	0	2	0	What flavor or flavors to use	0	Making an abrupt switch from smoking to vaping (e.g., quit smoking and start vaping on the same day)	0	0	0	-999	2.17609
580	35	Male	No	NH White	1-3 weeks	3	A vape shop employee	0	0	0	A healthcare provider	0	Social media	0	0	4	What kind of device to use (e.g., a JUUL, a mod, a vape-pen)	What flavor or flavors to use	What nicotine concentration/strength to use	0	Slowly switch from smoking to vaping (e.g., cutting back on smoking while slowly increasing your vaping)	0	0	-999	1.14613
581	37	Female	No	NH White	Less than 1 week	2	0	A friend	0	A family member	0	0	0	0	0	2	0	What flavor or flavors to use	0	0	Slowly switch from smoking to vaping (e.g., cutting back on smoking while slowly increasing your vaping)	0	0	-999	0.544068
582	44	Male	No	NH White	1 month	3	0	0	A coworker/colleague	A family member	0	An Internet search	0	0	0	2	0	0	What nicotine concentration/strength to use	0	Slowly switch from smoking to vaping (e.g., cutting back on smoking while slowly increasing your vaping)	0	0	-999	1.47712
583	33	Male	No	NH White	Less than 1 week	4	A vape shop employee	0	0	0	A healthcare provider	An Internet search	Social media	0	0	3	What kind of device to use (e.g., a JUUL, a mod, a vape-pen)	0	What nicotine concentration/strength to use	0	Slowly switch from smoking to vaping (e.g., cutting back on smoking while slowly increasing your vaping)	0	0	-999	0.544068
584	48	Male	No	NH White	2-3 months	1	0	A friend	0	0	0	0	0	0	0	2	0	What flavor or flavors to use	0	0	Slowly switch from smoking to vaping (e.g., cutting back on smoking while slowly increasing your vaping)	0	0	-999	1.87506
585	36	Male	No	NH White	1-3 weeks	3	0	A friend	0	0	0	An Internet search	Social media	0	0	3	0	What flavor or flavors to use	What nicotine concentration/strength to use	0	Slowly switch from smoking to vaping (e.g., cutting back on smoking while slowly increasing your vaping)	0	0	-999	1.14613
586	30	Male	No	NH White	2-3 months	3	A vape shop employee	0	A coworker/colleague	0	0	An Internet search	0	0	0	4	What kind of device to use (e.g., a JUUL, a mod, a vape-pen)	0	What nicotine concentration/strength to use	Making an abrupt switch from smoking to vaping (e.g., quit smoking and start vaping on the same day)	Slowly switch from smoking to vaping (e.g., cutting back on smoking while slowly increasing your vaping)	0	0	-999	1.87506
587	59	Female	No	NH White	1-3 weeks	1	0	A friend	0	0	0	0	0	0	0	3	What kind of device to use (e.g., a JUUL, a mod, a vape-pen)	0	What nicotine concentration/strength to use	0	Slowly switch from smoking to vaping (e.g., cutting back on smoking while slowly increasing your vaping)	0	0	-999	1.14613
588	66	Female	No	NH White	2-3 months	0	0	0	0	0	0	0	0	0	I did not get any specific information on how to use e-cigarettes/vapes to quit smoking	#NULL!	#NULL!	#NULL!	#NULL!	#NULL!	#NULL!	#NULL!	#NULL!		1.87506
589	35	Female	No	NH White	4-6 months	0	0	0	0	0	0	0	0	0	I did not get any specific information on how to use e-cigarettes/vapes to quit smoking	#NULL!	#NULL!	#NULL!	#NULL!	#NULL!	#NULL!	#NULL!	#NULL!		2.17609
590	43	Female	No	NH White	1-3 weeks	3	0	A friend	A coworker/colleague	A family member	0	0	0	0	0	3	0	What flavor or flavors to use	What nicotine concentration/strength to use	0	Slowly switch from smoking to vaping (e.g., cutting back on smoking while slowly increasing your vaping)	0	0	-999	1.14613
591	39	Male	Yes	H White	1 month	3	A vape shop employee	A friend	0	0	0	An Internet search	0	0	0	2	What kind of device to use (e.g., a JUUL, a mod, a vape-pen)	0	What nicotine concentration/strength to use	0	0	0	0	-999	1.47712
592	48	Male	Yes	H White	1-3 weeks	2	0	A friend	0	A family member	0	0	0	0	0	3	What kind of device to use (e.g., a JUUL, a mod, a vape-pen)	What flavor or flavors to use	What nicotine concentration/strength to use	0	0	0	0	-999	1.14613
593	37	Male	No	NH White	1 month	1	0	A friend	0	0	0	0	0	0	0	1	What kind of device to use (e.g., a JUUL, a mod, a vape-pen)	0	0	0	0	0	0	-999	1.47712
594	37	Male	No	NH White	Less than a day	1	0	0	0	0	A healthcare provider	0	0	0	0	2	What kind of device to use (e.g., a JUUL, a mod, a vape-pen)	0	0	Making an abrupt switch from smoking to vaping (e.g., quit smoking and start vaping on the same day)	0	0	0	-999	0
595	37	Female	No	NH White	Less than a day	3	A vape shop employee	0	0	0	0	An Internet search	Social media	0	0	3	0	What flavor or flavors to use	What nicotine concentration/strength to use	Making an abrupt switch from smoking to vaping (e.g., quit smoking and start vaping on the same day)	0	0	0	-999	0
596	70	Female	No	NH White	Less than 1 week	0	0	0	0	0	0	0	0	0	I did not get any specific information on how to use e-cigarettes/vapes to quit smoking	#NULL!	#NULL!	#NULL!	#NULL!	#NULL!	#NULL!	#NULL!	#NULL!		0.544068
597	30	Male	No	NH White	1-3 weeks	4	A vape shop employee	A friend	0	A family member	0	0	Social media	0	0	2	0	0	0	Making an abrupt switch from smoking to vaping (e.g., quit smoking and start vaping on the same day)	Slowly switch from smoking to vaping (e.g., cutting back on smoking while slowly increasing your vaping)	0	0	-999	1.14613
598	37	Female	No	NH White	2-3 months	1	0	A friend	0	0	0	0	0	0	0	1	0	0	0	0	Slowly switch from smoking to vaping (e.g., cutting back on smoking while slowly increasing your vaping)	0	0	-999	1.87506
599	35	Male	Yes	H White	Less than 1 week	2	0	A friend	0	0	0	An Internet search	0	0	0	2	0	What flavor or flavors to use	0	0	Slowly switch from smoking to vaping (e.g., cutting back on smoking while slowly increasing your vaping)	0	0	-999	0.544068
600	29	Male	No	NH White	Less than 1 week	1	0	0	0	0	0	0	Social media	0	0	2	What kind of device to use (e.g., a JUUL, a mod, a vape-pen)	0	0	Making an abrupt switch from smoking to vaping (e.g., quit smoking and start vaping on the same day)	0	0	0	-999	0.544068
601	38	Male	No	NH White	Less than 1 week	3	0	A friend	0	0	A healthcare provider	An Internet search	0	0	0	2	What kind of device to use (e.g., a JUUL, a mod, a vape-pen)	What flavor or flavors to use	0	0	0	0	0	-999	0.544068
602	29	Male	No	NH White	Less than a day	3	A vape shop employee	A friend	0	0	0	0	Social media	0	0	3	What kind of device to use (e.g., a JUUL, a mod, a vape-pen)	What flavor or flavors to use	0	0	Slowly switch from smoking to vaping (e.g., cutting back on smoking while slowly increasing your vaping)	0	0	-999	0
603	27	Female	No	NH White	1-3 weeks	1	0	A friend	0	0	0	0	0	0	0	1	What kind of device to use (e.g., a JUUL, a mod, a vape-pen)	0	0	0	0	0	0	-999	1.14613
604	35	Male	No	NH White	4-6 months	3	0	A friend	A coworker/colleague	0	0	0	Social media	0	0	2	What kind of device to use (e.g., a JUUL, a mod, a vape-pen)	0	0	Making an abrupt switch from smoking to vaping (e.g., quit smoking and start vaping on the same day)	0	0	0	-999	2.17609
605	41	Male	No	NH White	1-3 weeks	2	0	0	0	0	0	An Internet search	Social media	0	0	2	0	What flavor or flavors to use	0	Making an abrupt switch from smoking to vaping (e.g., quit smoking and start vaping on the same day)	0	0	0	-999	1.14613
606	35	Male	No	NH Multiracial	4-6 months	4	0	A friend	0	0	A healthcare provider	An Internet search	Social media	0	0	3	0	0	What nicotine concentration/strength to use	Making an abrupt switch from smoking to vaping (e.g., quit smoking and start vaping on the same day)	Slowly switch from smoking to vaping (e.g., cutting back on smoking while slowly increasing your vaping)	0	0	-999	2.17609
607	29	Male	No	NH White	Less than a day	3	0	A friend	A coworker/colleague	0	0	An Internet search	0	0	0	3	What kind of device to use (e.g., a JUUL, a mod, a vape-pen)	What flavor or flavors to use	0	0	Slowly switch from smoking to vaping (e.g., cutting back on smoking while slowly increasing your vaping)	0	0	-999	0
608	29	Male	No	NH White	2-3 months	2	A vape shop employee	A friend	0	0	0	0	0	0	0	2	What kind of device to use (e.g., a JUUL, a mod, a vape-pen)	0	0	0	Slowly switch from smoking to vaping (e.g., cutting back on smoking while slowly increasing your vaping)	0	0	-999	1.87506
609	67	Female	No	NH White	1 month	0	0	0	0	0	0	0	0	0	I did not get any specific information on how to use e-cigarettes/vapes to quit smoking	#NULL!	#NULL!	#NULL!	#NULL!	#NULL!	#NULL!	#NULL!	#NULL!		1.47712
610	71	Male	No	NH White	1-3 weeks	1	0	A friend	0	0	0	0	0	0	0	2	0	0	What nicotine concentration/strength to use	Making an abrupt switch from smoking to vaping (e.g., quit smoking and start vaping on the same day)	0	0	0	-999	1.14613
611	65	Female	No	NH White	More than a year	1	0	0	0	A family member	0	0	0	0	0	0	0	0	0	0	0	0	I did not get any specific guidance on how to use e-cigarettes/vapes to quit smoking	-999	2.62325
612	35	Male	No	NH White	2-3 months	4	0	0	A coworker/colleague	A family member	0	An Internet search	Social media	0	0	4	What kind of device to use (e.g., a JUUL, a mod, a vape-pen)	What flavor or flavors to use	What nicotine concentration/strength to use	0	Slowly switch from smoking to vaping (e.g., cutting back on smoking while slowly increasing your vaping)	0	0	-999	1.87506
613	47	Female	No	NH White	1 month	1	0	0	0	0	0	An Internet search	0	0	0	4	What kind of device to use (e.g., a JUUL, a mod, a vape-pen)	What flavor or flavors to use	What nicotine concentration/strength to use	0	Slowly switch from smoking to vaping (e.g., cutting back on smoking while slowly increasing your vaping)	0	0	-999	1.47712
614	30	Female	No	NH White	1 month	1	0	A friend	0	0	0	0	0	0	0	2	What kind of device to use (e.g., a JUUL, a mod, a vape-pen)	0	0	0	Slowly switch from smoking to vaping (e.g., cutting back on smoking while slowly increasing your vaping)	0	0	-999	1.47712
615	59	Female	No	NH Native American	Less than a day	2	0	A friend	0	A family member	0	0	0	0	0	0	0	0	0	0	0	0	I did not get any specific guidance on how to use e-cigarettes/vapes to quit smoking	-999	0
616	36	Male	Yes	H White	Less than 1 week	4	A vape shop employee	A friend	A coworker/colleague	0	0	0	Social media	0	0	4	What kind of device to use (e.g., a JUUL, a mod, a vape-pen)	What flavor or flavors to use	0	Making an abrupt switch from smoking to vaping (e.g., quit smoking and start vaping on the same day)	Slowly switch from smoking to vaping (e.g., cutting back on smoking while slowly increasing your vaping)	0	0	-999	0.544068
617	59	Female	No	NH White	1 month	1	0	A friend	0	0	0	0	0	0	0	4	0	What flavor or flavors to use	What nicotine concentration/strength to use	Making an abrupt switch from smoking to vaping (e.g., quit smoking and start vaping on the same day)	Slowly switch from smoking to vaping (e.g., cutting back on smoking while slowly increasing your vaping)	0	0	-999	1.47712
618	42	Female	Yes	H Other	1-3 weeks	1	0	0	0	0	0	An Internet search	0	0	0	3	What kind of device to use (e.g., a JUUL, a mod, a vape-pen)	0	What nicotine concentration/strength to use	Making an abrupt switch from smoking to vaping (e.g., quit smoking and start vaping on the same day)	0	0	0	-999	1.14613
619	33	Female	Yes	H Other	1 month	2	0	A friend	0	0	0	0	Social media	0	0	2	What kind of device to use (e.g., a JUUL, a mod, a vape-pen)	0	0	0	Slowly switch from smoking to vaping (e.g., cutting back on smoking while slowly increasing your vaping)	0	0	-999	1.47712
620	45	Female	No	NH Black	1 month	1	0	0	0	0	0	0	Social media	0	0	0	0	0	0	0	0	0	I did not get any specific guidance on how to use e-cigarettes/vapes to quit smoking	-999	1.47712
621	36	Male	No	NH Asian	7-9 months	0	0	0	0	0	0	0	0	0	I did not get any specific information on how to use e-cigarettes/vapes to quit smoking	#NULL!	#NULL!	#NULL!	#NULL!	#NULL!	#NULL!	#NULL!	#NULL!		2.38021
622	58	Female	No	NH Black	2-3 months	2	0	A friend	0	A family member	0	0	0	0	0	1	0	0	0	0	Slowly switch from smoking to vaping (e.g., cutting back on smoking while slowly increasing your vaping)	0	0	-999	1.87506
623	37	Male	No	NH Black	1-3 weeks	3	A vape shop employee	0	0	0	0	An Internet search	Social media	0	0	4	What kind of device to use (e.g., a JUUL, a mod, a vape-pen)	What flavor or flavors to use	What nicotine concentration/strength to use	0	Slowly switch from smoking to vaping (e.g., cutting back on smoking while slowly increasing your vaping)	0	0	-999	1.14613
624	59	Male	No	NH White	1-3 weeks	1	0	A friend	0	0	0	0	0	0	0	3	What kind of device to use (e.g., a JUUL, a mod, a vape-pen)	0	What nicotine concentration/strength to use	0	Slowly switch from smoking to vaping (e.g., cutting back on smoking while slowly increasing your vaping)	0	0	-999	1.14613
625	66	Female	No	NH White	1 month	2	0	0	A coworker/colleague	A family member	0	0	0	0	0	0	0	0	0	0	0	0	I did not get any specific guidance on how to use e-cigarettes/vapes to quit smoking	-999	1.47712
626	63	Female	No	NH White	1-3 weeks	2	0	A friend	0	A family member	0	0	0	0	0	0	0	0	0	0	0	0	I did not get any specific guidance on how to use e-cigarettes/vapes to quit smoking	-999	1.14613
627	41	Male	No	NH White	Less than a day	4	0	A friend	0	0	A healthcare provider	An Internet search	Social media	0	0	2	0	0	What nicotine concentration/strength to use	0	Slowly switch from smoking to vaping (e.g., cutting back on smoking while slowly increasing your vaping)	0	0	-999	0
628	60	Female	No	NH Asian	1-3 weeks	1	0	A friend	0	0	0	0	0	0	0	2	What kind of device to use (e.g., a JUUL, a mod, a vape-pen)	0	0	0	Slowly switch from smoking to vaping (e.g., cutting back on smoking while slowly increasing your vaping)	0	0	-999	1.14613
629	43	Female	No	NH Multiracial	Less than 1 week	1	0	A friend	0	0	0	0	0	0	0	1	0	0	0	0	Slowly switch from smoking to vaping (e.g., cutting back on smoking while slowly increasing your vaping)	0	0	-999	0.544068
630	53	Female	Yes	H White	Less than 1 week	2	A vape shop employee	A friend	0	0	0	0	0	0	0	1	0	0	What nicotine concentration/strength to use	0	0	0	0	-999	0.544068
631	42	Male	Yes	H Native American	Less than 1 week	1	0	0	0	A family member	0	0	0	0	0	2	0	What flavor or flavors to use	0	Making an abrupt switch from smoking to vaping (e.g., quit smoking and start vaping on the same day)	0	0	0	-999	0.544068
632	32	Female	Yes	H White	2-3 months	2	0	A friend	0	0	0	0	Social media	0	0	3	What kind of device to use (e.g., a JUUL, a mod, a vape-pen)	What flavor or flavors to use	What nicotine concentration/strength to use	0	0	0	0	-999	1.87506
633	33	Female	No	NH Black	10-12 months	0	0	0	0	0	0	0	0	0	I did not get any specific information on how to use e-cigarettes/vapes to quit smoking	#NULL!	#NULL!	#NULL!	#NULL!	#NULL!	#NULL!	#NULL!	#NULL!		2.51851
634	62	Female	No	NH Multiracial	1-3 weeks	2	A vape shop employee	0	0	0	0	An Internet search	0	0	0	2	What kind of device to use (e.g., a JUUL, a mod, a vape-pen)	0	What nicotine concentration/strength to use	0	0	0	0	-999	1.14613
635	29	Male	No	NH Native American	1-3 weeks	1	0	0	0	0	0	An Internet search	0	0	0	2	What kind of device to use (e.g., a JUUL, a mod, a vape-pen)	0	0	0	Slowly switch from smoking to vaping (e.g., cutting back on smoking while slowly increasing your vaping)	0	0	-999	1.14613
636	65	Female	No	NH Multiracial	Less than 1 week	1	0	0	0	A family member	0	0	0	0	0	1	0	0	0	0	Slowly switch from smoking to vaping (e.g., cutting back on smoking while slowly increasing your vaping)	0	0	-999	0.544068
637	35	Male	No	NH Black	1 month	4	A vape shop employee	A friend	0	0	0	An Internet search	Social media	0	0	2	What kind of device to use (e.g., a JUUL, a mod, a vape-pen)	0	0	0	Slowly switch from smoking to vaping (e.g., cutting back on smoking while slowly increasing your vaping)	0	0	-999	1.47712
638	40	Female	Yes	H White	1 month	1	0	0	0	0	0	0	Social media	0	0	3	What kind of device to use (e.g., a JUUL, a mod, a vape-pen)	What flavor or flavors to use	0	Making an abrupt switch from smoking to vaping (e.g., quit smoking and start vaping on the same day)	0	0	0	-999	1.47712
639	24	Female	Yes	H White	1-3 weeks	2	A vape shop employee	A friend	0	0	0	0	0	0	0	2	0	What flavor or flavors to use	0	0	Slowly switch from smoking to vaping (e.g., cutting back on smoking while slowly increasing your vaping)	0	0	-999	1.14613
640	42	Female	Yes	H Asian	More than a year	2	0	A friend	A coworker/colleague	0	0	0	0	0	0	2	What kind of device to use (e.g., a JUUL, a mod, a vape-pen)	0	What nicotine concentration/strength to use	0	0	0	0	-999	2.62325
641	62	Male	No	NH Black	1-3 weeks	1	0	A friend	0	0	0	0	0	0	0	0	0	0	0	0	0	0	I did not get any specific guidance on how to use e-cigarettes/vapes to quit smoking	-999	1.14613
642	60	Male	No	NH Black	1-3 weeks	0	0	0	0	0	0	0	0	0	I did not get any specific information on how to use e-cigarettes/vapes to quit smoking	#NULL!	#NULL!	#NULL!	#NULL!	#NULL!	#NULL!	#NULL!	#NULL!		1.14613
643	36	Female	No	NH Black	2-3 months	1	A vape shop employee	0	0	0	0	0	0	0	0	1	0	0	0	Making an abrupt switch from smoking to vaping (e.g., quit smoking and start vaping on the same day)	0	0	0	-999	1.87506
644	21	Female	Yes	H Black	2-3 months	1	A vape shop employee	0	0	0	0	0	0	0	0	1	0	0	0	0	Slowly switch from smoking to vaping (e.g., cutting back on smoking while slowly increasing your vaping)	0	0	-999	1.87506
645	33	Female	No	NH Asian	Less than a day	2	0	A friend	0	0	0	0	Social media	0	0	3	What kind of device to use (e.g., a JUUL, a mod, a vape-pen)	0	What nicotine concentration/strength to use	0	Slowly switch from smoking to vaping (e.g., cutting back on smoking while slowly increasing your vaping)	0	0	-999	0
646	25	Female	No	NH Multiracial	1 month	4	0	A friend	A coworker/colleague	0	0	An Internet search	Social media	0	0	3	What kind of device to use (e.g., a JUUL, a mod, a vape-pen)	0	What nicotine concentration/strength to use	0	Slowly switch from smoking to vaping (e.g., cutting back on smoking while slowly increasing your vaping)	0	0	-999	1.47712
647	28	Male	Yes	H White	1-3 weeks	1	0	A friend	0	0	0	0	0	0	0	2	0	0	What nicotine concentration/strength to use	Making an abrupt switch from smoking to vaping (e.g., quit smoking and start vaping on the same day)	0	0	0	-999	1.14613
648	45	Male	Yes	H Black	1-3 weeks	1	0	0	0	0	0	An Internet search	0	0	0	1	0	0	0	0	Slowly switch from smoking to vaping (e.g., cutting back on smoking while slowly increasing your vaping)	0	0	-999	1.14613
649	46	Female	Yes	H Black	1 month	1	0	0	0	0	0	An Internet search	0	0	0	1	0	What flavor or flavors to use	0	0	0	0	0	-999	1.47712
650	40	Male	Yes	H White	Less than 1 week	2	0	A friend	0	0	0	0	Social media	0	0	3	0	What flavor or flavors to use	What nicotine concentration/strength to use	Making an abrupt switch from smoking to vaping (e.g., quit smoking and start vaping on the same day)	0	0	0	-999	0.544068
651	63	Male	No	NH Black	More than a year	1	0	0	A coworker/colleague	0	0	0	0	0	0	2	0	0	What nicotine concentration/strength to use	0	Slowly switch from smoking to vaping (e.g., cutting back on smoking while slowly increasing your vaping)	0	0	-999	2.62325
652	33	Female	Yes	H Black	Less than 1 week	1	0	A friend	0	0	0	0	0	0	0	1	What kind of device to use (e.g., a JUUL, a mod, a vape-pen)	0	0	0	0	0	0	-999	0.544068
653	45	Female	Yes	H Black	Less than 1 week	1	0	0	0	0	0	An Internet search	0	0	0	1	0	What flavor or flavors to use	0	0	0	0	0	-999	0.544068
654	40	Male	Yes	H Black	1 month	1	A vape shop employee	0	0	0	0	0	0	0	0	1	0	0	0	0	Slowly switch from smoking to vaping (e.g., cutting back on smoking while slowly increasing your vaping)	0	0	-999	1.47712
655	42	Female	Yes	H Other	Less than 1 week	1	0	0	0	0	0	0	Social media	0	0	2	0	What flavor or flavors to use	0	0	Slowly switch from smoking to vaping (e.g., cutting back on smoking while slowly increasing your vaping)	0	0	-999	0.544068
656	38	Female	Yes	H Black	1 month	2	A vape shop employee	0	0	0	0	An Internet search	0	0	0	2	0	What flavor or flavors to use	What nicotine concentration/strength to use	0	0	0	0	-999	1.47712
657	40	Male	Yes	H White	1-3 weeks	3	0	0	A coworker/colleague	A family member	0	An Internet search	0	0	0	2	0	What flavor or flavors to use	0	0	Slowly switch from smoking to vaping (e.g., cutting back on smoking while slowly increasing your vaping)	0	0	-999	1.14613
658	37	Male	Yes	H Black	1-3 weeks	1	0	0	0	0	0	An Internet search	0	0	0	2	0	What flavor or flavors to use	What nicotine concentration/strength to use	0	0	0	0	-999	1.14613
659	43	Female	Yes	H Black	2-3 months	1	0	A friend	0	0	0	0	0	0	0	1	0	0	0	0	Slowly switch from smoking to vaping (e.g., cutting back on smoking while slowly increasing your vaping)	0	0	-999	1.87506
660	36	Female	Yes	H White	1-3 weeks	3	0	A friend	A coworker/colleague	0	A healthcare provider	0	0	0	0	2	0	0	What nicotine concentration/strength to use	0	Slowly switch from smoking to vaping (e.g., cutting back on smoking while slowly increasing your vaping)	0	0	-999	1.14613
661	32	Female	No	NH Black	2-3 months	3	0	0	A coworker/colleague	0	A healthcare provider	0	Social media	0	0	2	0	0	0	Making an abrupt switch from smoking to vaping (e.g., quit smoking and start vaping on the same day)	Slowly switch from smoking to vaping (e.g., cutting back on smoking while slowly increasing your vaping)	0	0	-999	1.87506
662	38	Female	Yes	H White	Less than a day	2	0	A friend	0	A family member	0	0	0	0	0	2	What kind of device to use (e.g., a JUUL, a mod, a vape-pen)	0	0	0	Slowly switch from smoking to vaping (e.g., cutting back on smoking while slowly increasing your vaping)	0	0	-999	0
663	43	Female	No	NH Asian	1 month	4	A vape shop employee	0	A coworker/colleague	0	0	An Internet search	Social media	0	0	3	What kind of device to use (e.g., a JUUL, a mod, a vape-pen)	What flavor or flavors to use	0	0	Slowly switch from smoking to vaping (e.g., cutting back on smoking while slowly increasing your vaping)	0	0	-999	1.47712
664	22	Male	Yes	H White	1 month	1	0	0	0	A family member	0	0	0	0	0	3	0	What flavor or flavors to use	0	Making an abrupt switch from smoking to vaping (e.g., quit smoking and start vaping on the same day)	Slowly switch from smoking to vaping (e.g., cutting back on smoking while slowly increasing your vaping)	0	0	-999	1.47712
665	54	Female	No	NH White	Less than 1 week	0	0	0	0	0	0	0	0	0	I did not get any specific information on how to use e-cigarettes/vapes to quit smoking	#NULL!	#NULL!	#NULL!	#NULL!	#NULL!	#NULL!	#NULL!	#NULL!		0.544068
666	39	Male	Yes	H White	1 month	3	A vape shop employee	0	0	0	0	An Internet search	Social media	0	0	2	0	0	0	Making an abrupt switch from smoking to vaping (e.g., quit smoking and start vaping on the same day)	Slowly switch from smoking to vaping (e.g., cutting back on smoking while slowly increasing your vaping)	0	0	-999	1.47712
667	40	Female	Yes	H Black	1 month	2	0	0	0	0	A healthcare provider	0	Social media	0	0	2	What kind of device to use (e.g., a JUUL, a mod, a vape-pen)	What flavor or flavors to use	0	0	0	0	0	-999	1.47712
668	41	Female	Yes	H Black	Less than 1 week	3	0	A friend	0	0	A healthcare provider	An Internet search	0	0	0	1	0	0	0	0	Slowly switch from smoking to vaping (e.g., cutting back on smoking while slowly increasing your vaping)	0	0	-999	0.544068
669	32	Female	Yes	H White	2-3 months	3	A vape shop employee	0	0	0	A healthcare provider	An Internet search	0	0	0	2	0	What flavor or flavors to use	What nicotine concentration/strength to use	0	0	0	0	-999	1.87506
670	45	Male	Yes	H Black	1 month	1	A vape shop employee	0	0	0	0	0	0	0	0	1	0	What flavor or flavors to use	0	0	0	0	0	-999	1.47712
671	43	Female	Yes	H Black	1 month	1	0	0	0	0	0	An Internet search	0	0	0	2	0	What flavor or flavors to use	What nicotine concentration/strength to use	0	0	0	0	-999	1.47712
672	36	Male	Yes	H White	1-3 weeks	2	0	0	A coworker/colleague	0	0	0	Social media	0	0	3	What kind of device to use (e.g., a JUUL, a mod, a vape-pen)	What flavor or flavors to use	0	Making an abrupt switch from smoking to vaping (e.g., quit smoking and start vaping on the same day)	0	0	0	-999	1.14613
673	43	Female	Yes	H Black	1 month	1	0	0	0	0	0	0	Social media	0	0	1	0	0	0	Making an abrupt switch from smoking to vaping (e.g., quit smoking and start vaping on the same day)	0	0	0	-999	1.47712
674	45	Female	Yes	H Black	Less than 1 week	1	0	0	0	0	0	An Internet search	0	0	0	2	0	What flavor or flavors to use	0	Making an abrupt switch from smoking to vaping (e.g., quit smoking and start vaping on the same day)	0	0	0	-999	0.544068
675	47	Male	Yes	H Black	1-3 weeks	1	0	0	0	0	0	An Internet search	0	0	0	2	0	What flavor or flavors to use	0	0	Slowly switch from smoking to vaping (e.g., cutting back on smoking while slowly increasing your vaping)	0	0	-999	1.14613
676	46	Female	Yes	H Black	Less than 1 week	2	0	0	0	0	A healthcare provider	An Internet search	0	0	0	1	0	What flavor or flavors to use	0	0	0	0	0	-999	0.544068
677	42	Male	No	NH Black	1-3 weeks	4	0	0	A coworker/colleague	A family member	0	An Internet search	Social media	0	0	2	0	0	0	Making an abrupt switch from smoking to vaping (e.g., quit smoking and start vaping on the same day)	Slowly switch from smoking to vaping (e.g., cutting back on smoking while slowly increasing your vaping)	0	0	-999	1.14613
678	45	Male	Yes	H Black	2-3 months	1	0	0	0	0	0	An Internet search	0	0	0	2	0	What flavor or flavors to use	0	0	Slowly switch from smoking to vaping (e.g., cutting back on smoking while slowly increasing your vaping)	0	0	-999	1.87506
679	39	Male	Yes	H White	1 month	3	0	A friend	0	0	0	An Internet search	Social media	0	0	3	What kind of device to use (e.g., a JUUL, a mod, a vape-pen)	What flavor or flavors to use	0	0	Slowly switch from smoking to vaping (e.g., cutting back on smoking while slowly increasing your vaping)	0	0	-999	1.47712
680	38	Female	Yes	H Black	1-3 weeks	1	0	0	0	0	0	An Internet search	0	0	0	2	0	What flavor or flavors to use	0	0	Slowly switch from smoking to vaping (e.g., cutting back on smoking while slowly increasing your vaping)	0	0	-999	1.14613
681	42	Female	Yes	H White	1-3 weeks	2	0	A friend	0	0	0	0	Social media	0	0	3	What kind of device to use (e.g., a JUUL, a mod, a vape-pen)	What flavor or flavors to use	0	0	Slowly switch from smoking to vaping (e.g., cutting back on smoking while slowly increasing your vaping)	0	0	-999	1.14613
682	65	Female	No	NH White	1-3 weeks	1	0	0	0	A family member	0	0	0	0	0	2	What kind of device to use (e.g., a JUUL, a mod, a vape-pen)	0	What nicotine concentration/strength to use	0	0	0	0	-999	1.14613
683	30	Male	Yes	H Native American	Less than 1 week	1	0	0	0	0	0	An Internet search	0	0	0	1	0	0	0	0	Slowly switch from smoking to vaping (e.g., cutting back on smoking while slowly increasing your vaping)	0	0	-999	0.544068
684	61	Male	No	NH White	Less than 1 week	1	0	A friend	0	0	0	0	0	0	0	1	What kind of device to use (e.g., a JUUL, a mod, a vape-pen)	0	0	0	0	0	0	-999	0.544068
685	43	Male	Yes	H White	Less than 1 week	0	0	0	0	0	0	0	0	0	I did not get any specific information on how to use e-cigarettes/vapes to quit smoking	#NULL!	#NULL!	#NULL!	#NULL!	#NULL!	#NULL!	#NULL!	#NULL!		0.544068
686	34	Female	No	NH Asian	2-3 months	1	0	A friend	0	0	0	0	0	0	0	1	What kind of device to use (e.g., a JUUL, a mod, a vape-pen)	0	0	0	0	0	0	-999	1.87506
687	40	Male	No	NH Black	Less than 1 week	1	0	A friend	0	0	0	0	0	0	0	1	0	What flavor or flavors to use	0	0	0	0	0	-999	0.544068
688	28	Male	No	NH Asian	1 month	2	0	0	0	0	A healthcare provider	An Internet search	0	0	0	1	0	0	0	Making an abrupt switch from smoking to vaping (e.g., quit smoking and start vaping on the same day)	0	0	0	-999	1.47712
689	31	Male	No	NH White	Less than 1 week	1	0	A friend	0	0	0	0	0	0	0	1	0	What flavor or flavors to use	0	0	0	0	0	-999	0.544068
690	37	Male	No	NH White	1-3 weeks	3	A vape shop employee	0	0	0	0	An Internet search	Social media	0	0	3	0	What flavor or flavors to use	What nicotine concentration/strength to use	0	Slowly switch from smoking to vaping (e.g., cutting back on smoking while slowly increasing your vaping)	0	0	-999	1.14613
691	72	Male	No	NH White	Less than 1 week	1	0	A friend	0	0	0	0	0	0	0	1	What kind of device to use (e.g., a JUUL, a mod, a vape-pen)	0	0	0	0	0	0	-999	0.544068
692	41	Male	No	NH White	2-3 months	2	A vape shop employee	0	0	0	A healthcare provider	0	0	0	0	1	0	0	0	Making an abrupt switch from smoking to vaping (e.g., quit smoking and start vaping on the same day)	0	0	0	-999	1.87506
693	55	Female	No	NH Black	Less than a day	1	0	A friend	0	0	0	0	0	0	0	1	0	0	0	Making an abrupt switch from smoking to vaping (e.g., quit smoking and start vaping on the same day)	0	0	0	-999	0
694	61	Female	No	NH White	Less than 1 week	1	0	0	0	A family member	0	0	0	0	0	2	What kind of device to use (e.g., a JUUL, a mod, a vape-pen)	0	What nicotine concentration/strength to use	0	0	0	0	-999	0.544068
695	25	Female	No	NH Black	1-3 weeks	1	0	0	0	0	0	An Internet search	0	0	0	2	0	What flavor or flavors to use	What nicotine concentration/strength to use	0	0	0	0	-999	1.14613
696	28	Male	No	NH Multiracial	1 month	1	A vape shop employee	0	0	0	0	0	0	0	0	2	What kind of device to use (e.g., a JUUL, a mod, a vape-pen)	What flavor or flavors to use	0	0	0	0	0	-999	1.47712
697	31	Female	No	NH White	7-9 months	1	0	0	A coworker/colleague	0	0	0	0	0	0	1	What kind of device to use (e.g., a JUUL, a mod, a vape-pen)	0	0	0	0	0	0	-999	2.38021
698	24	Male	Yes	H White	7-9 months	1	0	0	0	A family member	0	0	0	0	0	1	0	0	What nicotine concentration/strength to use	0	0	0	0	-999	2.38021
699	25	Male	Yes	H Other	4-6 months	4	A vape shop employee	0	0	A family member	0	An Internet search	Social media	0	0	4	0	What flavor or flavors to use	What nicotine concentration/strength to use	Making an abrupt switch from smoking to vaping (e.g., quit smoking and start vaping on the same day)	Slowly switch from smoking to vaping (e.g., cutting back on smoking while slowly increasing your vaping)	0	0	-999	2.17609
700	23	Male	No	NH Black	1-3 weeks	1	0	0	0	0	0	An Internet search	0	0	0	1	0	0	0	0	Slowly switch from smoking to vaping (e.g., cutting back on smoking while slowly increasing your vaping)	0	0	-999	1.14613
701	26	Male	Yes	H White	1 month	3	0	A friend	0	0	0	An Internet search	Social media	0	0	2	0	0	What nicotine concentration/strength to use	0	Slowly switch from smoking to vaping (e.g., cutting back on smoking while slowly increasing your vaping)	0	0	-999	1.47712
702	55	Female	No	NH White	Less than 1 week	1	A vape shop employee	0	0	0	0	0	0	0	0	2	0	What flavor or flavors to use	What nicotine concentration/strength to use	0	0	0	0	-999	0.544068
703	37	Female	No	NH Black	1 month	3	A vape shop employee	A friend	0	0	0	0	Social media	0	0	3	What kind of device to use (e.g., a JUUL, a mod, a vape-pen)	0	What nicotine concentration/strength to use	0	Slowly switch from smoking to vaping (e.g., cutting back on smoking while slowly increasing your vaping)	0	0	-999	1.47712
704	61	Male	No	NH White	1 month	1	A vape shop employee	0	0	0	0	0	0	0	0	2	0	0	What nicotine concentration/strength to use	0	Slowly switch from smoking to vaping (e.g., cutting back on smoking while slowly increasing your vaping)	0	0	-999	1.47712
705	27	Male	Yes	H White	1 month	1	0	A friend	0	0	0	0	0	0	0	1	0	0	0	Making an abrupt switch from smoking to vaping (e.g., quit smoking and start vaping on the same day)	0	0	0	-999	1.47712
706	36	Female	No	NH Black	2-3 months	3	0	A friend	0	0	0	An Internet search	Social media	0	0	1	0	0	0	Making an abrupt switch from smoking to vaping (e.g., quit smoking and start vaping on the same day)	0	0	0	-999	1.87506
707	29	Female	Yes	H Black	2-3 months	1	0	0	0	A family member	0	0	0	0	0	1	0	0	0	Making an abrupt switch from smoking to vaping (e.g., quit smoking and start vaping on the same day)	0	0	0	-999	1.87506
708	23	Female	Yes	H White	1-3 weeks	2	0	0	A coworker/colleague	0	0	0	Social media	0	0	2	0	What flavor or flavors to use	0	0	Slowly switch from smoking to vaping (e.g., cutting back on smoking while slowly increasing your vaping)	0	0	-999	1.14613
709	30	Female	Yes	H Black	1-3 weeks	1	0	0	0	0	0	An Internet search	0	0	0	2	What kind of device to use (e.g., a JUUL, a mod, a vape-pen)	0	0	0	Slowly switch from smoking to vaping (e.g., cutting back on smoking while slowly increasing your vaping)	0	0	-999	1.14613
710	27	Female	Yes	H White	More than a year	1	0	0	A coworker/colleague	0	0	0	0	0	0	3	What kind of device to use (e.g., a JUUL, a mod, a vape-pen)	What flavor or flavors to use	What nicotine concentration/strength to use	0	0	0	0	-999	2.62325
711	58	Male	No	NH Asian	2-3 months	2	0	A friend	0	A family member	0	0	0	0	0	2	What kind of device to use (e.g., a JUUL, a mod, a vape-pen)	0	What nicotine concentration/strength to use	0	0	0	0	-999	1.87506
712	36	Female	No	NH Black	7-9 months	1	0	0	0	A family member	0	0	0	0	0	1	0	0	What nicotine concentration/strength to use	0	0	0	0	-999	2.38021
713	59	Male	No	NH Black	Less than 1 week	1	0	A friend	0	0	0	0	0	0	0	4	What kind of device to use (e.g., a JUUL, a mod, a vape-pen)	What flavor or flavors to use	What nicotine concentration/strength to use	Making an abrupt switch from smoking to vaping (e.g., quit smoking and start vaping on the same day)	0	0	0	-999	0.544068
714	40	Female	No	NH Asian	Less than 1 week	3	0	A friend	A coworker/colleague	0	0	0	Social media	0	0	4	What kind of device to use (e.g., a JUUL, a mod, a vape-pen)	What flavor or flavors to use	0	Making an abrupt switch from smoking to vaping (e.g., quit smoking and start vaping on the same day)	Slowly switch from smoking to vaping (e.g., cutting back on smoking while slowly increasing your vaping)	0	0	-999	0.544068
715	41	Female	No	NH White	1 month	2	0	0	0	A family member	0	An Internet search	0	0	0	1	0	0	What nicotine concentration/strength to use	0	0	0	0	-999	1.47712
716	21	Female	No	NH Black	1-3 weeks	1	0	0	0	0	0	0	Social media	0	0	5	What kind of device to use (e.g., a JUUL, a mod, a vape-pen)	What flavor or flavors to use	What nicotine concentration/strength to use	Making an abrupt switch from smoking to vaping (e.g., quit smoking and start vaping on the same day)	Slowly switch from smoking to vaping (e.g., cutting back on smoking while slowly increasing your vaping)	0	0	-999	1.14613
717	65	Female	No	NH White	Less than a day	0	0	0	0	0	0	0	0	0	I did not get any specific information on how to use e-cigarettes/vapes to quit smoking	#NULL!	#NULL!	#NULL!	#NULL!	#NULL!	#NULL!	#NULL!	#NULL!		0
718	26	Male	Yes	H Black	1-3 weeks	2	0	A friend	A coworker/colleague	0	0	0	0	0	0	1	0	0	0	0	Slowly switch from smoking to vaping (e.g., cutting back on smoking while slowly increasing your vaping)	0	0	-999	1.14613
719	56	Female	No	NH White	More than a year	0	0	0	0	0	0	0	0	0	I did not get any specific information on how to use e-cigarettes/vapes to quit smoking	#NULL!	#NULL!	#NULL!	#NULL!	#NULL!	#NULL!	#NULL!	#NULL!		2.62325
720	66	Male	No	NH White	Less than a day	2	0	A friend	A coworker/colleague	0	0	0	0	0	0	1	0	0	0	0	Slowly switch from smoking to vaping (e.g., cutting back on smoking while slowly increasing your vaping)	0	0	-999	0
721	46	Male	No	NH Black	1-3 weeks	1	0	0	0	0	0	An Internet search	0	0	0	1	0	What flavor or flavors to use	0	0	0	0	0	-999	1.14613
722	28	Male	Yes	H Asian	1-3 weeks	2	0	A friend	0	0	0	An Internet search	0	0	0	2	What kind of device to use (e.g., a JUUL, a mod, a vape-pen)	0	0	0	Slowly switch from smoking to vaping (e.g., cutting back on smoking while slowly increasing your vaping)	0	0	-999	1.14613
723	27	Male	No	NH Asian	2-3 months	2	0	A friend	0	A family member	0	0	0	0	0	2	What kind of device to use (e.g., a JUUL, a mod, a vape-pen)	What flavor or flavors to use	0	0	0	0	0	-999	1.87506
724	29	Male	Yes	H Other	Less than 1 week	2	0	A friend	0	0	0	0	Social media	0	0	2	0	What flavor or flavors to use	What nicotine concentration/strength to use	0	0	0	0	-999	0.544068
725	30	Female	Yes	H Multiracial	1-3 weeks	1	0	A friend	0	0	0	0	0	0	0	2	What kind of device to use (e.g., a JUUL, a mod, a vape-pen)	0	0	0	Slowly switch from smoking to vaping (e.g., cutting back on smoking while slowly increasing your vaping)	0	0	-999	1.14613
726	30	Female	No	NH Black	4-6 months	1	0	0	A coworker/colleague	0	0	0	0	0	0	2	What kind of device to use (e.g., a JUUL, a mod, a vape-pen)	0	0	0	Slowly switch from smoking to vaping (e.g., cutting back on smoking while slowly increasing your vaping)	0	0	-999	2.17609
727	46	Male	Yes	H White	1-3 weeks	4	A vape shop employee	A friend	0	0	0	An Internet search	Social media	0	0	2	What kind of device to use (e.g., a JUUL, a mod, a vape-pen)	0	0	0	Slowly switch from smoking to vaping (e.g., cutting back on smoking while slowly increasing your vaping)	0	0	-999	1.14613
728	37	Male	Yes	H White	2-3 months	1	0	0	0	0	0	An Internet search	0	0	0	2	0	What flavor or flavors to use	What nicotine concentration/strength to use	0	0	0	0	-999	1.87506
729	43	Female	No	NH Black	4-6 months	1	0	0	0	0	0	An Internet search	0	0	0	1	0	0	0	0	Slowly switch from smoking to vaping (e.g., cutting back on smoking while slowly increasing your vaping)	0	0	-999	2.17609
730	46	Female	No	NH Multiracial	Less than 1 week	1	A vape shop employee	0	0	0	0	0	0	0	0	1	0	0	What nicotine concentration/strength to use	0	0	0	0	-999	0.544068
731	45	Female	Yes	H Black	1 month	1	0	0	0	0	0	An Internet search	0	0	0	1	0	What flavor or flavors to use	0	0	0	0	0	-999	1.47712
732	41	Male	Yes	H White	1-3 weeks	3	0	A friend	A coworker/colleague	0	0	An Internet search	0	0	0	2	What kind of device to use (e.g., a JUUL, a mod, a vape-pen)	0	0	0	Slowly switch from smoking to vaping (e.g., cutting back on smoking while slowly increasing your vaping)	0	0	-999	1.14613
733	34	Female	Yes	H White	1-3 weeks	3	A vape shop employee	0	0	A family member	0	0	Social media	0	0	2	What kind of device to use (e.g., a JUUL, a mod, a vape-pen)	0	0	0	Slowly switch from smoking to vaping (e.g., cutting back on smoking while slowly increasing your vaping)	0	0	-999	1.14613
734	44	Female	Yes	H Black	1-3 weeks	3	0	A friend	A coworker/colleague	A family member	0	0	0	0	0	2	What kind of device to use (e.g., a JUUL, a mod, a vape-pen)	0	0	0	Slowly switch from smoking to vaping (e.g., cutting back on smoking while slowly increasing your vaping)	0	0	-999	1.14613
735	38	Male	Yes	H White	1-3 weeks	2	0	0	0	0	0	An Internet search	Social media	0	0	2	What kind of device to use (e.g., a JUUL, a mod, a vape-pen)	What flavor or flavors to use	0	0	0	0	0	-999	1.14613
736	45	Female	Yes	H White	2-3 months	3	A vape shop employee	0	0	A family member	0	0	Social media	0	0	3	What kind of device to use (e.g., a JUUL, a mod, a vape-pen)	What flavor or flavors to use	0	Making an abrupt switch from smoking to vaping (e.g., quit smoking and start vaping on the same day)	0	0	0	-999	1.87506
737	40	Female	Yes	H White	2-3 months	2	0	A friend	A coworker/colleague	0	0	0	0	0	0	1	0	What flavor or flavors to use	0	0	0	0	0	-999	1.87506
738	38	Male	Yes	H White	1-3 weeks	3	0	0	0	0	A healthcare provider	An Internet search	Social media	0	0	3	What kind of device to use (e.g., a JUUL, a mod, a vape-pen)	What flavor or flavors to use	0	0	Slowly switch from smoking to vaping (e.g., cutting back on smoking while slowly increasing your vaping)	0	0	-999	1.14613
739	29	Male	Yes	H White	4-6 months	1	0	0	0	0	0	An Internet search	0	0	0	1	0	0	0	0	Slowly switch from smoking to vaping (e.g., cutting back on smoking while slowly increasing your vaping)	0	0	-999	2.17609
740	54	Male	No	NH Black	4-6 months	3	0	A friend	0	0	0	An Internet search	Social media	0	0	3	What kind of device to use (e.g., a JUUL, a mod, a vape-pen)	What flavor or flavors to use	What nicotine concentration/strength to use	0	0	0	0	-999	2.17609
741	42	Female	Yes	H Other	1 month	2	0	A friend	0	A family member	0	0	0	0	0	3	What kind of device to use (e.g., a JUUL, a mod, a vape-pen)	What flavor or flavors to use	0	Making an abrupt switch from smoking to vaping (e.g., quit smoking and start vaping on the same day)	0	0	0	-999	1.47712
742	29	Female	Yes	H White	2-3 months	1	0	0	0	0	0	0	Social media	0	0	1	0	What flavor or flavors to use	0	0	0	0	0	-999	1.87506
743	45	Male	Yes	H White	1 month	2	0	A friend	0	A family member	0	0	0	0	0	1	0	0	What nicotine concentration/strength to use	0	0	0	0	-999	1.47712
744	30	Male	Yes	H White	1 month	4	A vape shop employee	A friend	A coworker/colleague	A family member	0	0	0	0	0	4	What kind of device to use (e.g., a JUUL, a mod, a vape-pen)	What flavor or flavors to use	What nicotine concentration/strength to use	Making an abrupt switch from smoking to vaping (e.g., quit smoking and start vaping on the same day)	0	0	0	-999	1.47712
745	32	Female	Yes	H White	1-3 weeks	3	0	0	A coworker/colleague	0	A healthcare provider	An Internet search	0	0	0	2	0	0	0	Making an abrupt switch from smoking to vaping (e.g., quit smoking and start vaping on the same day)	Slowly switch from smoking to vaping (e.g., cutting back on smoking while slowly increasing your vaping)	0	0	-999	1.14613
746	43	Female	Yes	H White	1-3 weeks	3	0	A friend	A coworker/colleague	0	0	0	Social media	0	0	2	0	What flavor or flavors to use	0	0	Slowly switch from smoking to vaping (e.g., cutting back on smoking while slowly increasing your vaping)	0	0	-999	1.14613
747	29	Female	Yes	H White	More than a year	4	A vape shop employee	A friend	A coworker/colleague	0	0	0	Social media	0	0	4	What kind of device to use (e.g., a JUUL, a mod, a vape-pen)	What flavor or flavors to use	What nicotine concentration/strength to use	0	Slowly switch from smoking to vaping (e.g., cutting back on smoking while slowly increasing your vaping)	0	0	-999	2.62325
748	48	Male	Yes	H Native American	Less than 1 week	2	A vape shop employee	0	0	A family member	0	0	0	0	0	2	0	What flavor or flavors to use	0	Making an abrupt switch from smoking to vaping (e.g., quit smoking and start vaping on the same day)	0	0	0	-999	0.544068
749	31	Male	No	NH White	1 month	2	0	A friend	0	0	0	0	Social media	0	0	1	0	0	0	0	Slowly switch from smoking to vaping (e.g., cutting back on smoking while slowly increasing your vaping)	0	0	-999	1.47712
750	31	Male	No	NH White	Less than 1 week	1	0	0	0	0	0	0	0	Other (please describe): _______	0	1	0	0	What nicotine concentration/strength to use	0	0	0	0	-999	0.544068
751	61	Male	No	NH White	1 month	1	A vape shop employee	0	0	0	0	0	0	0	0	1	0	0	What nicotine concentration/strength to use	0	0	0	0	-999	1.47712
752	39	Male	No	NH White	2-3 months	2	0	0	0	0	0	An Internet search	Social media	0	0	2	What kind of device to use (e.g., a JUUL, a mod, a vape-pen)	0	0	Making an abrupt switch from smoking to vaping (e.g., quit smoking and start vaping on the same day)	0	0	0	-999	1.87506
753	34	Male	Yes	H White	10-12 months	1	0	0	0	0	0	0	Social media	0	0	0	0	0	0	0	0	0	I did not get any specific guidance on how to use e-cigarettes/vapes to quit smoking	-999	2.51851
754	47	Male	Yes	H White	2-3 months	2	A vape shop employee	0	0	0	0	0	Social media	0	0	2	0	What flavor or flavors to use	0	0	Slowly switch from smoking to vaping (e.g., cutting back on smoking while slowly increasing your vaping)	0	0	-999	1.87506
755	42	Male	Yes	H Black	1-3 weeks	4	A vape shop employee	0	A coworker/colleague	A family member	A healthcare provider	0	0	0	0	3	0	What flavor or flavors to use	0	Making an abrupt switch from smoking to vaping (e.g., quit smoking and start vaping on the same day)	Slowly switch from smoking to vaping (e.g., cutting back on smoking while slowly increasing your vaping)	0	0	-999	1.14613
756	39	Male	Yes	H White	7-9 months	4	A vape shop employee	A friend	0	A family member	0	An Internet search	0	0	0	2	0	What flavor or flavors to use	What nicotine concentration/strength to use	0	0	0	0	-999	2.38021
757	38	Male	Yes	H Black	4-6 months	1	A vape shop employee	0	0	0	0	0	0	0	0	2	What kind of device to use (e.g., a JUUL, a mod, a vape-pen)	What flavor or flavors to use	0	0	0	0	0	-999	2.17609
758	24	Female	Yes	H White	2-3 months	1	0	0	0	0	0	0	Social media	0	0	0	0	0	0	0	0	0	I did not get any specific guidance on how to use e-cigarettes/vapes to quit smoking	-999	1.87506
759	39	Male	Yes	H Black	Less than 1 week	2	0	0	A coworker/colleague	A family member	0	0	0	0	0	2	0	0	What nicotine concentration/strength to use	0	Slowly switch from smoking to vaping (e.g., cutting back on smoking while slowly increasing your vaping)	0	0	-999	0.544068
760	38	Male	Yes	H White	1 month	1	A vape shop employee	0	0	0	0	0	0	0	0	2	What kind of device to use (e.g., a JUUL, a mod, a vape-pen)	0	0	Making an abrupt switch from smoking to vaping (e.g., quit smoking and start vaping on the same day)	0	0	0	-999	1.47712
761	35	Male	Yes	H White	1 month	4	0	A friend	A coworker/colleague	0	A healthcare provider	0	Social media	0	0	2	0	What flavor or flavors to use	0	0	Slowly switch from smoking to vaping (e.g., cutting back on smoking while slowly increasing your vaping)	0	0	-999	1.47712
762	29	Male	No	NH Asian	Less than 1 week	1	0	A friend	0	0	0	0	0	0	0	3	0	0	What nicotine concentration/strength to use	Making an abrupt switch from smoking to vaping (e.g., quit smoking and start vaping on the same day)	Slowly switch from smoking to vaping (e.g., cutting back on smoking while slowly increasing your vaping)	0	0	-999	0.544068
763	42	Female	Yes	H Black	1 month	2	A vape shop employee	A friend	0	0	0	0	0	0	0	2	0	What flavor or flavors to use	0	Making an abrupt switch from smoking to vaping (e.g., quit smoking and start vaping on the same day)	0	0	0	-999	1.47712
764	31	Female	Yes	H White	1-3 weeks	3	0	0	A coworker/colleague	A family member	A healthcare provider	0	0	0	0	2	What kind of device to use (e.g., a JUUL, a mod, a vape-pen)	0	0	0	Slowly switch from smoking to vaping (e.g., cutting back on smoking while slowly increasing your vaping)	0	0	-999	1.14613
765	40	Female	Yes	H Black	1-3 weeks	2	A vape shop employee	0	0	0	0	An Internet search	0	0	0	2	0	What flavor or flavors to use	What nicotine concentration/strength to use	0	0	0	0	-999	1.14613
766	31	Female	Yes	H White	1-3 weeks	4	0	A friend	A coworker/colleague	0	0	An Internet search	Social media	0	0	4	What kind of device to use (e.g., a JUUL, a mod, a vape-pen)	What flavor or flavors to use	0	Making an abrupt switch from smoking to vaping (e.g., quit smoking and start vaping on the same day)	Slowly switch from smoking to vaping (e.g., cutting back on smoking while slowly increasing your vaping)	0	0	-999	1.14613
767	39	Male	Yes	H Black	10-12 months	1	0	0	0	0	0	0	Social media	0	0	0	0	0	0	0	0	0	I did not get any specific guidance on how to use e-cigarettes/vapes to quit smoking	-999	2.51851
768	42	Male	No	NH White	4-6 months	3	0	0	A coworker/colleague	0	A healthcare provider	0	Social media	0	0	2	0	0	What nicotine concentration/strength to use	0	Slowly switch from smoking to vaping (e.g., cutting back on smoking while slowly increasing your vaping)	0	0	-999	2.17609
769	41	Female	Yes	H Black	1-3 weeks	4	0	A friend	0	0	A healthcare provider	An Internet search	Social media	0	0	3	0	What flavor or flavors to use	What nicotine concentration/strength to use	Making an abrupt switch from smoking to vaping (e.g., quit smoking and start vaping on the same day)	0	0	0	-999	1.14613
770	46	Male	Yes	H White	1 month	2	0	0	A coworker/colleague	0	0	0	Social media	0	0	1	0	What flavor or flavors to use	0	0	0	0	0	-999	1.47712
771	36	Female	Yes	H White	Less than 1 week	3	0	A friend	0	A family member	0	0	Social media	0	0	3	0	What flavor or flavors to use	What nicotine concentration/strength to use	0	Slowly switch from smoking to vaping (e.g., cutting back on smoking while slowly increasing your vaping)	0	0	-999	0.544068
772	38	Male	Yes	H Black	2-3 months	2	A vape shop employee	0	0	0	0	An Internet search	0	0	0	2	What kind of device to use (e.g., a JUUL, a mod, a vape-pen)	0	0	0	Slowly switch from smoking to vaping (e.g., cutting back on smoking while slowly increasing your vaping)	0	0	-999	1.87506
773	62	Male	No	NH Asian	1-3 weeks	1	0	0	0	0	0	0	Social media	0	0	2	What kind of device to use (e.g., a JUUL, a mod, a vape-pen)	0	0	0	Slowly switch from smoking to vaping (e.g., cutting back on smoking while slowly increasing your vaping)	0	0	-999	1.14613
774	32	Male	No	NH Black	1-3 weeks	0	0	0	0	0	0	0	0	0	I did not get any specific information on how to use e-cigarettes/vapes to quit smoking	#NULL!	#NULL!	#NULL!	#NULL!	#NULL!	#NULL!	#NULL!	#NULL!		1.14613
775	35	Male	Yes	H White	Less than 1 week	4	A vape shop employee	0	A coworker/colleague	0	0	An Internet search	Social media	0	0	2	What kind of device to use (e.g., a JUUL, a mod, a vape-pen)	0	0	0	Slowly switch from smoking to vaping (e.g., cutting back on smoking while slowly increasing your vaping)	0	0	-999	0.544068
776	34	Male	Yes	H White	1-3 weeks	3	0	A friend	0	0	0	An Internet search	Social media	0	0	3	What kind of device to use (e.g., a JUUL, a mod, a vape-pen)	0	What nicotine concentration/strength to use	Making an abrupt switch from smoking to vaping (e.g., quit smoking and start vaping on the same day)	0	0	0	-999	1.14613
777	31	Male	Yes	H Black	7-9 months	1	0	0	0	0	0	0	Social media	0	0	0	0	0	0	0	0	0	I did not get any specific guidance on how to use e-cigarettes/vapes to quit smoking	-999	2.38021
778	40	Male	Yes	H White	1-3 weeks	3	0	A friend	0	0	0	An Internet search	Social media	0	0	3	What kind of device to use (e.g., a JUUL, a mod, a vape-pen)	What flavor or flavors to use	What nicotine concentration/strength to use	0	0	0	0	-999	1.14613
779	40	Male	No	NH White	1-3 weeks	5	A vape shop employee	A friend	0	A family member	0	An Internet search	Social media	0	0	3	0	What flavor or flavors to use	What nicotine concentration/strength to use	Making an abrupt switch from smoking to vaping (e.g., quit smoking and start vaping on the same day)	0	0	0	-999	1.14613
780	30	Male	Yes	H White	2-3 months	1	0	0	0	A family member	0	0	0	0	0	1	0	0	0	Making an abrupt switch from smoking to vaping (e.g., quit smoking and start vaping on the same day)	0	0	0	-999	1.87506
781	39	Female	No	NH White	1-3 weeks	3	0	A friend	0	0	0	An Internet search	Social media	0	0	3	What kind of device to use (e.g., a JUUL, a mod, a vape-pen)	What flavor or flavors to use	0	0	Slowly switch from smoking to vaping (e.g., cutting back on smoking while slowly increasing your vaping)	0	0	-999	1.14613
782	29	Male	Yes	H Black	2-3 months	4	0	0	A coworker/colleague	0	A healthcare provider	An Internet search	Social media	0	0	4	What kind of device to use (e.g., a JUUL, a mod, a vape-pen)	0	What nicotine concentration/strength to use	Making an abrupt switch from smoking to vaping (e.g., quit smoking and start vaping on the same day)	Slowly switch from smoking to vaping (e.g., cutting back on smoking while slowly increasing your vaping)	0	0	-999	1.87506
783	40	Male	Yes	H Black	Less than 1 week	8	A vape shop employee	A friend	A coworker/colleague	A family member	A healthcare provider	An Internet search	Social media	Other (please describe): _______	0	6	What kind of device to use (e.g., a JUUL, a mod, a vape-pen)	What flavor or flavors to use	What nicotine concentration/strength to use	Making an abrupt switch from smoking to vaping (e.g., quit smoking and start vaping on the same day)	Slowly switch from smoking to vaping (e.g., cutting back on smoking while slowly increasing your vaping)	Other (please describe)	0	-999	0.544068
784	36	Male	No	NH White	1-3 weeks	3	0	0	0	0	A healthcare provider	An Internet search	Social media	0	0	2	0	What flavor or flavors to use	0	0	Slowly switch from smoking to vaping (e.g., cutting back on smoking while slowly increasing your vaping)	0	0	-999	1.14613
785	41	Female	Yes	H White	1-3 weeks	4	A vape shop employee	0	A coworker/colleague	0	0	An Internet search	Social media	0	0	2	0	What flavor or flavors to use	0	Making an abrupt switch from smoking to vaping (e.g., quit smoking and start vaping on the same day)	0	0	0	-999	1.14613
786	28	Male	No	NH Black	1-3 weeks	0	0	0	0	0	0	0	0	0	I did not get any specific information on how to use e-cigarettes/vapes to quit smoking	#NULL!	#NULL!	#NULL!	#NULL!	#NULL!	#NULL!	#NULL!	#NULL!		1.14613
787	30	Male	Yes	H White	2-3 months	1	0	0	0	0	0	An Internet search	0	0	0	1	0	0	0	Making an abrupt switch from smoking to vaping (e.g., quit smoking and start vaping on the same day)	0	0	0	-999	1.87506
788	28	Male	No	NH White	2-3 months	3	A vape shop employee	0	0	0	A healthcare provider	0	Social media	0	0	3	What kind of device to use (e.g., a JUUL, a mod, a vape-pen)	0	0	Making an abrupt switch from smoking to vaping (e.g., quit smoking and start vaping on the same day)	Slowly switch from smoking to vaping (e.g., cutting back on smoking while slowly increasing your vaping)	0	0	-999	1.87506
789	26	Female	No	NH Asian	10-12 months	1	0	0	0	A family member	0	0	0	0	0	2	0	0	0	Making an abrupt switch from smoking to vaping (e.g., quit smoking and start vaping on the same day)	Slowly switch from smoking to vaping (e.g., cutting back on smoking while slowly increasing your vaping)	0	0	-999	2.51851
790	40	Female	Yes	H Multiracial	1 month	1	A vape shop employee	0	0	0	0	0	0	0	0	2	What kind of device to use (e.g., a JUUL, a mod, a vape-pen)	What flavor or flavors to use	0	0	0	0	0	-999	1.47712
791	37	Male	Yes	H Black	2-3 months	2	A vape shop employee	0	0	0	A healthcare provider	0	0	0	0	2	0	What flavor or flavors to use	What nicotine concentration/strength to use	0	0	0	0	-999	1.87506
792	48	Male	Yes	H White	1 month	2	0	0	A coworker/colleague	0	0	0	Social media	0	0	2	0	What flavor or flavors to use	0	0	Slowly switch from smoking to vaping (e.g., cutting back on smoking while slowly increasing your vaping)	0	0	-999	1.47712
793	46	Female	Yes	H White	1 month	3	A vape shop employee	0	A coworker/colleague	0	0	0	Social media	0	0	3	0	What flavor or flavors to use	What nicotine concentration/strength to use	0	Slowly switch from smoking to vaping (e.g., cutting back on smoking while slowly increasing your vaping)	0	0	-999	1.47712
794	26	Female	Yes	H Black	1 month	1	0	0	0	0	0	0	Social media	0	0	0	0	0	0	0	0	0	I did not get any specific guidance on how to use e-cigarettes/vapes to quit smoking	-999	1.47712
795	73	Female	No	NH Black	Less than 1 week	2	0	0	0	0	0	An Internet search	Social media	0	0	3	What kind of device to use (e.g., a JUUL, a mod, a vape-pen)	0	What nicotine concentration/strength to use	0	Slowly switch from smoking to vaping (e.g., cutting back on smoking while slowly increasing your vaping)	0	0	-999	0.544068
796	27	Female	Yes	H Multiracial	Less than 1 week	1	0	A friend	0	0	0	0	0	0	0	0	0	0	0	0	0	0	I did not get any specific guidance on how to use e-cigarettes/vapes to quit smoking	-999	0.544068
797	29	Female	Yes	H White	Less than 1 week	2	0	0	0	0	0	An Internet search	Social media	0	0	1	0	0	0	0	Slowly switch from smoking to vaping (e.g., cutting back on smoking while slowly increasing your vaping)	0	0	-999	0.544068
798	31	Female	Yes	H White	2-3 months	3	0	A friend	A coworker/colleague	0	A healthcare provider	0	0	0	0	2	0	0	0	Making an abrupt switch from smoking to vaping (e.g., quit smoking and start vaping on the same day)	Slowly switch from smoking to vaping (e.g., cutting back on smoking while slowly increasing your vaping)	0	0	-999	1.87506
799	43	Male	Yes	H White	1 month	5	A vape shop employee	A friend	0	A family member	A healthcare provider	0	Social media	0	0	2	What kind of device to use (e.g., a JUUL, a mod, a vape-pen)	0	0	0	Slowly switch from smoking to vaping (e.g., cutting back on smoking while slowly increasing your vaping)	0	0	-999	1.47712
800	38	Female	Yes	H Black	1 month	1	A vape shop employee	0	0	0	0	0	0	0	0	1	0	What flavor or flavors to use	0	0	0	0	0	-999	1.47712
801	42	Male	Yes	H White	1-3 weeks	3	0	A friend	0	0	0	An Internet search	Social media	0	0	2	What kind of device to use (e.g., a JUUL, a mod, a vape-pen)	0	What nicotine concentration/strength to use	0	0	0	0	-999	1.14613
802	28	Female	No	NH Multiracial	2-3 months	0	0	0	0	0	0	0	0	0	I did not get any specific information on how to use e-cigarettes/vapes to quit smoking	#NULL!	#NULL!	#NULL!	#NULL!	#NULL!	#NULL!	#NULL!	#NULL!		1.87506
803	30	Male	No	NH White	Less than 1 week	2	A vape shop employee	0	0	0	0	0	Social media	0	0	3	0	What flavor or flavors to use	What nicotine concentration/strength to use	0	Slowly switch from smoking to vaping (e.g., cutting back on smoking while slowly increasing your vaping)	0	0	-999	0.544068
804	35	Female	Yes	H White	4-6 months	3	0	A friend	0	0	A healthcare provider	0	Social media	0	0	2	0	0	What nicotine concentration/strength to use	0	Slowly switch from smoking to vaping (e.g., cutting back on smoking while slowly increasing your vaping)	0	0	-999	2.17609
805	43	Male	Yes	H White	2-3 months	2	0	0	0	0	A healthcare provider	An Internet search	0	0	0	1	0	What flavor or flavors to use	0	0	0	0	0	-999	1.87506
806	39	Female	Yes	H Black	1 month	3	A vape shop employee	0	0	0	A healthcare provider	An Internet search	0	0	0	2	What kind of device to use (e.g., a JUUL, a mod, a vape-pen)	What flavor or flavors to use	0	0	0	0	0	-999	1.47712
807	39	Male	No	NH White	10-12 months	4	0	0	0	A family member	A healthcare provider	An Internet search	Social media	0	0	4	What kind of device to use (e.g., a JUUL, a mod, a vape-pen)	What flavor or flavors to use	What nicotine concentration/strength to use	Making an abrupt switch from smoking to vaping (e.g., quit smoking and start vaping on the same day)	0	0	0	-999	2.51851
808	32	Female	Yes	H White	1-3 weeks	3	0	A friend	0	0	0	An Internet search	Social media	0	0	3	0	What flavor or flavors to use	What nicotine concentration/strength to use	Making an abrupt switch from smoking to vaping (e.g., quit smoking and start vaping on the same day)	0	0	0	-999	1.14613
809	55	Male	No	NH Asian	1-3 weeks	1	0	A friend	0	0	0	0	0	0	0	2	0	0	What nicotine concentration/strength to use	0	Slowly switch from smoking to vaping (e.g., cutting back on smoking while slowly increasing your vaping)	0	0	-999	1.14613
810	45	Female	No	NH Asian	1-3 weeks	2	0	A friend	0	A family member	0	0	0	0	0	2	What kind of device to use (e.g., a JUUL, a mod, a vape-pen)	0	0	0	Slowly switch from smoking to vaping (e.g., cutting back on smoking while slowly increasing your vaping)	0	0	-999	1.14613
811	34	Male	Yes	H White	1-3 weeks	2	0	A friend	0	A family member	0	0	0	0	0	2	What kind of device to use (e.g., a JUUL, a mod, a vape-pen)	0	0	Making an abrupt switch from smoking to vaping (e.g., quit smoking and start vaping on the same day)	0	0	0	-999	1.14613
812	46	Female	Yes	H Black	1-3 weeks	4	0	A friend	A coworker/colleague	A family member	A healthcare provider	0	0	0	0	3	0	What flavor or flavors to use	What nicotine concentration/strength to use	Making an abrupt switch from smoking to vaping (e.g., quit smoking and start vaping on the same day)	0	0	0	-999	1.14613
813	25	Male	Yes	H Asian	1-3 weeks	2	0	0	0	0	0	An Internet search	Social media	0	0	2	What kind of device to use (e.g., a JUUL, a mod, a vape-pen)	What flavor or flavors to use	0	0	0	0	0	-999	1.14613
814	40	Male	Yes	H Black	1 month	2	0	0	0	0	A healthcare provider	An Internet search	0	0	0	2	0	What flavor or flavors to use	What nicotine concentration/strength to use	0	0	0	0	-999	1.47712
815	69	Female	No	NH White	More than a year	0	0	0	0	0	0	0	0	0	I did not get any specific information on how to use e-cigarettes/vapes to quit smoking	#NULL!	#NULL!	#NULL!	#NULL!	#NULL!	#NULL!	#NULL!	#NULL!		2.62325
816	36	Female	Yes	H White	4-6 months	3	A vape shop employee	0	0	0	A healthcare provider	An Internet search	0	0	0	3	What kind of device to use (e.g., a JUUL, a mod, a vape-pen)	What flavor or flavors to use	What nicotine concentration/strength to use	0	0	0	0	-999	2.17609
817	32	Male	Yes	H White	1-3 weeks	5	A vape shop employee	A friend	A coworker/colleague	0	0	An Internet search	Social media	0	0	3	0	What flavor or flavors to use	0	Making an abrupt switch from smoking to vaping (e.g., quit smoking and start vaping on the same day)	Slowly switch from smoking to vaping (e.g., cutting back on smoking while slowly increasing your vaping)	0	0	-999	1.14613
818	40	Male	No	NH White	1 month	1	0	0	A coworker/colleague	0	0	0	0	0	0	1	0	0	0	0	Slowly switch from smoking to vaping (e.g., cutting back on smoking while slowly increasing your vaping)	0	0	-999	1.47712
819	41	Female	Yes	H White	1-3 weeks	3	A vape shop employee	0	A coworker/colleague	0	0	0	Social media	0	0	2	0	0	What nicotine concentration/strength to use	Making an abrupt switch from smoking to vaping (e.g., quit smoking and start vaping on the same day)	0	0	0	-999	1.14613
820	41	Female	Yes	H White	4-6 months	2	0	A friend	A coworker/colleague	0	0	0	0	0	0	2	0	What flavor or flavors to use	What nicotine concentration/strength to use	0	0	0	0	-999	2.17609
821	43	Male	Yes	H Black	1-3 weeks	4	A vape shop employee	0	A coworker/colleague	0	A healthcare provider	An Internet search	0	0	0	3	What kind of device to use (e.g., a JUUL, a mod, a vape-pen)	What flavor or flavors to use	0	0	Slowly switch from smoking to vaping (e.g., cutting back on smoking while slowly increasing your vaping)	0	0	-999	1.14613
822	65	Female	No	NH Native American	Less than a day	0	0	0	0	0	0	0	0	0	I did not get any specific information on how to use e-cigarettes/vapes to quit smoking	#NULL!	#NULL!	#NULL!	#NULL!	#NULL!	#NULL!	#NULL!	#NULL!		0
823	43	Female	Yes	H Black	Less than 1 week	4	A vape shop employee	0	0	A family member	A healthcare provider	An Internet search	0	0	0	3	0	What flavor or flavors to use	0	Making an abrupt switch from smoking to vaping (e.g., quit smoking and start vaping on the same day)	Slowly switch from smoking to vaping (e.g., cutting back on smoking while slowly increasing your vaping)	0	0	-999	0.544068
824	27	Female	Yes	H Black	2-3 months	1	0	0	0	0	0	0	Social media	0	0	0	0	0	0	0	0	0	I did not get any specific guidance on how to use e-cigarettes/vapes to quit smoking	-999	1.87506
825	44	Male	Yes	H White	1 month	5	A vape shop employee	A friend	0	A family member	A healthcare provider	0	Social media	0	0	3	0	What flavor or flavors to use	0	Making an abrupt switch from smoking to vaping (e.g., quit smoking and start vaping on the same day)	Slowly switch from smoking to vaping (e.g., cutting back on smoking while slowly increasing your vaping)	0	0	-999	1.47712
826	40	Female	No	NH Black	1-3 weeks	0	0	0	0	0	0	0	0	0	I did not get any specific information on how to use e-cigarettes/vapes to quit smoking	#NULL!	#NULL!	#NULL!	#NULL!	#NULL!	#NULL!	#NULL!	#NULL!		1.14613
827	41	Female	Yes	H Black	1 month	2	A vape shop employee	0	0	0	0	0	Social media	0	0	1	0	0	0	0	Slowly switch from smoking to vaping (e.g., cutting back on smoking while slowly increasing your vaping)	0	0	-999	1.47712
828	63	Male	No	NH Black	Less than 1 week	2	0	A friend	0	0	0	0	Social media	0	0	1	What kind of device to use (e.g., a JUUL, a mod, a vape-pen)	0	0	0	0	0	0	-999	0.544068
829	31	Female	Yes	H Multiracial	More than a year	2	A vape shop employee	A friend	0	0	0	0	0	0	0	3	What kind of device to use (e.g., a JUUL, a mod, a vape-pen)	What flavor or flavors to use	What nicotine concentration/strength to use	0	0	0	0	-999	2.62325
830	38	Female	Yes	H White	1-3 weeks	4	A vape shop employee	A friend	0	A family member	0	An Internet search	0	0	0	3	What kind of device to use (e.g., a JUUL, a mod, a vape-pen)	0	What nicotine concentration/strength to use	0	Slowly switch from smoking to vaping (e.g., cutting back on smoking while slowly increasing your vaping)	0	0	-999	1.14613
831	67	Female	No	NH Black	Less than a day	0	0	0	0	0	0	0	0	0	I did not get any specific information on how to use e-cigarettes/vapes to quit smoking	#NULL!	#NULL!	#NULL!	#NULL!	#NULL!	#NULL!	#NULL!	#NULL!		0
832	26	Male	No	NH Black	Less than 1 week	3	0	A friend	0	0	0	An Internet search	Social media	0	0	2	0	What flavor or flavors to use	0	0	Slowly switch from smoking to vaping (e.g., cutting back on smoking while slowly increasing your vaping)	0	0	-999	0.544068
833	37	Male	No	NH White	1-3 weeks	2	A vape shop employee	0	0	A family member	0	0	0	0	0	2	0	0	What nicotine concentration/strength to use	Making an abrupt switch from smoking to vaping (e.g., quit smoking and start vaping on the same day)	0	0	0	-999	1.14613
834	60	Female	No	NH White	Less than 1 week	1	A vape shop employee	0	0	0	0	0	0	0	0	0	0	0	0	0	0	0	I did not get any specific guidance on how to use e-cigarettes/vapes to quit smoking	-999	0.544068
835	52	Male	No	NH White	10-12 months	1	0	A friend	0	0	0	0	0	0	0	1	0	What flavor or flavors to use	0	0	0	0	0	-999	2.51851
836	62	Female	No	NH White	Less than 1 week	2	0	A friend	0	0	0	An Internet search	0	0	0	2	What kind of device to use (e.g., a JUUL, a mod, a vape-pen)	What flavor or flavors to use	0	0	0	0	0	-999	0.544068
837	37	Male	No	NH Asian	Less than 1 week	3	A vape shop employee	0	0	0	0	An Internet search	Social media	0	0	5	What kind of device to use (e.g., a JUUL, a mod, a vape-pen)	What flavor or flavors to use	What nicotine concentration/strength to use	Making an abrupt switch from smoking to vaping (e.g., quit smoking and start vaping on the same day)	Slowly switch from smoking to vaping (e.g., cutting back on smoking while slowly increasing your vaping)	0	0	-999	0.544068
838	36	Male	Yes	H White	1-3 weeks	2	A vape shop employee	0	0	0	0	An Internet search	0	0	0	2	What kind of device to use (e.g., a JUUL, a mod, a vape-pen)	0	What nicotine concentration/strength to use	0	0	0	0	-999	1.14613
839	33	Female	No	NH White	1 month	2	A vape shop employee	0	0	0	0	An Internet search	0	0	0	3	0	What flavor or flavors to use	What nicotine concentration/strength to use	0	Slowly switch from smoking to vaping (e.g., cutting back on smoking while slowly increasing your vaping)	0	0	-999	1.47712
840	83	Female	No	NH White	Less than 1 week	1	0	0	0	A family member	0	0	0	0	0	2	What kind of device to use (e.g., a JUUL, a mod, a vape-pen)	0	What nicotine concentration/strength to use	0	0	0	0	-999	0.544068
841	30	Male	No	NH White	7-9 months	1	0	A friend	0	0	0	0	0	0	0	1	0	0	0	Making an abrupt switch from smoking to vaping (e.g., quit smoking and start vaping on the same day)	0	0	0	-999	2.38021
842	46	Male	No	NH White	Less than 1 week	1	0	A friend	0	0	0	0	0	0	0	1	0	What flavor or flavors to use	0	0	0	0	0	-999	0.544068
843	65	Male	No	NH White	Less than 1 week	0	0	0	0	0	0	0	0	0	I did not get any specific information on how to use e-cigarettes/vapes to quit smoking	#NULL!	#NULL!	#NULL!	#NULL!	#NULL!	#NULL!	#NULL!	#NULL!		0.544068
844	30	Female	No	NH White	1-3 weeks	3	A vape shop employee	0	0	0	0	An Internet search	Social media	0	0	4	What kind of device to use (e.g., a JUUL, a mod, a vape-pen)	What flavor or flavors to use	What nicotine concentration/strength to use	0	Slowly switch from smoking to vaping (e.g., cutting back on smoking while slowly increasing your vaping)	0	0	-999	1.14613
845	37	Male	No	NH White	1 month	2	0	A friend	0	A family member	0	0	0	0	0	1	0	0	0	Making an abrupt switch from smoking to vaping (e.g., quit smoking and start vaping on the same day)	0	0	0	-999	1.47712
846	30	Male	Yes	H White	1-3 weeks	2	0	A friend	0	0	0	0	Social media	0	0	2	0	0	What nicotine concentration/strength to use	0	Slowly switch from smoking to vaping (e.g., cutting back on smoking while slowly increasing your vaping)	0	0	-999	1.14613
847	38	Male	No	NH White	1 month	0	0	0	0	0	0	0	0	0	I did not get any specific information on how to use e-cigarettes/vapes to quit smoking	#NULL!	#NULL!	#NULL!	#NULL!	#NULL!	#NULL!	#NULL!	#NULL!		1.47712
848	47	Female	No	NH White	4-6 months	0	0	0	0	0	0	0	0	0	I did not get any specific information on how to use e-cigarettes/vapes to quit smoking	#NULL!	#NULL!	#NULL!	#NULL!	#NULL!	#NULL!	#NULL!	#NULL!		2.17609
849	34	Female	No	NH White	7-9 months	2	A vape shop employee	0	0	A family member	0	0	0	0	0	4	What kind of device to use (e.g., a JUUL, a mod, a vape-pen)	0	What nicotine concentration/strength to use	Making an abrupt switch from smoking to vaping (e.g., quit smoking and start vaping on the same day)	Slowly switch from smoking to vaping (e.g., cutting back on smoking while slowly increasing your vaping)	0	0	-999	2.38021
850	44	Female	No	NH White	10-12 months	1	0	0	0	0	0	An Internet search	0	0	0	0	0	0	0	0	0	0	I did not get any specific guidance on how to use e-cigarettes/vapes to quit smoking	-999	2.51851
851	38	Male	No	NH White	1 month	1	0	0	0	A family member	0	0	0	0	0	4	0	What flavor or flavors to use	What nicotine concentration/strength to use	Making an abrupt switch from smoking to vaping (e.g., quit smoking and start vaping on the same day)	Slowly switch from smoking to vaping (e.g., cutting back on smoking while slowly increasing your vaping)	0	0	-999	1.47712
852	35	Female	No	NH White	7-9 months	5	A vape shop employee	A friend	0	A family member	0	An Internet search	Social media	0	0	5	What kind of device to use (e.g., a JUUL, a mod, a vape-pen)	What flavor or flavors to use	What nicotine concentration/strength to use	Making an abrupt switch from smoking to vaping (e.g., quit smoking and start vaping on the same day)	Slowly switch from smoking to vaping (e.g., cutting back on smoking while slowly increasing your vaping)	0	0	-999	2.38021
853	34	Male	No	NH White	Less than a day	3	0	A friend	A coworker/colleague	0	0	0	Social media	0	0	2	0	0	0	Making an abrupt switch from smoking to vaping (e.g., quit smoking and start vaping on the same day)	Slowly switch from smoking to vaping (e.g., cutting back on smoking while slowly increasing your vaping)	0	0	-999	0
854	42	Male	No	NH White	4-6 months	3	0	0	A coworker/colleague	0	0	An Internet search	Social media	0	0	2	What kind of device to use (e.g., a JUUL, a mod, a vape-pen)	0	0	Making an abrupt switch from smoking to vaping (e.g., quit smoking and start vaping on the same day)	0	0	0	-999	2.17609
855	36	Male	No	NH White	Less than 1 week	1	0	0	0	0	A healthcare provider	0	0	0	0	1	0	0	What nicotine concentration/strength to use	0	0	0	0	-999	0.544068
856	40	Male	No	NH White	2-3 months	4	A vape shop employee	A friend	0	0	0	An Internet search	Social media	0	0	4	What kind of device to use (e.g., a JUUL, a mod, a vape-pen)	What flavor or flavors to use	What nicotine concentration/strength to use	0	Slowly switch from smoking to vaping (e.g., cutting back on smoking while slowly increasing your vaping)	0	0	-999	1.87506
857	35	Male	No	NH White	1-3 weeks	2	0	A friend	0	0	0	0	Social media	0	0	1	0	0	0	0	Slowly switch from smoking to vaping (e.g., cutting back on smoking while slowly increasing your vaping)	0	0	-999	1.14613
858	30	Male	No	NH White	7-9 months	4	A vape shop employee	A friend	0	A family member	0	0	Social media	0	0	2	0	What flavor or flavors to use	0	Making an abrupt switch from smoking to vaping (e.g., quit smoking and start vaping on the same day)	0	0	0	-999	2.38021
859	37	Male	Yes	H Multiracial	4-6 months	0	0	0	0	0	0	0	0	0	I did not get any specific information on how to use e-cigarettes/vapes to quit smoking	#NULL!	#NULL!	#NULL!	#NULL!	#NULL!	#NULL!	#NULL!	#NULL!		2.17609
860	31	Female	No	NH White	1-3 weeks	1	0	0	A coworker/colleague	0	0	0	0	0	0	1	What kind of device to use (e.g., a JUUL, a mod, a vape-pen)	0	0	0	0	0	0	-999	1.14613
861	57	Female	No	NH White	Less than 1 week	1	0	0	0	A family member	0	0	0	0	0	0	0	0	0	0	0	0	I did not get any specific guidance on how to use e-cigarettes/vapes to quit smoking	-999	0.544068
862	55	Female	No	NH White	Less than 1 week	1	A vape shop employee	0	0	0	0	0	0	0	0	1	0	0	What nicotine concentration/strength to use	0	0	0	0	-999	0.544068
863	32	Female	No	NH White	Less than a day	5	0	0	A coworker/colleague	A family member	A healthcare provider	An Internet search	Social media	0	0	3	0	0	What nicotine concentration/strength to use	Making an abrupt switch from smoking to vaping (e.g., quit smoking and start vaping on the same day)	Slowly switch from smoking to vaping (e.g., cutting back on smoking while slowly increasing your vaping)	0	0	-999	0
864	38	Male	No	NH White	2-3 months	0	0	0	0	0	0	0	0	0	I did not get any specific information on how to use e-cigarettes/vapes to quit smoking	#NULL!	#NULL!	#NULL!	#NULL!	#NULL!	#NULL!	#NULL!	#NULL!		1.87506
865	22	Female	Yes	H White	4-6 months	2	A vape shop employee	A friend	0	0	0	0	0	0	0	1	0	0	What nicotine concentration/strength to use	0	0	0	0	-999	2.17609
866	74	Male	No	NH White	1 month	1	0	A friend	0	0	0	0	0	0	0	2	What kind of device to use (e.g., a JUUL, a mod, a vape-pen)	0	0	Making an abrupt switch from smoking to vaping (e.g., quit smoking and start vaping on the same day)	0	0	0	-999	1.47712
867	35	Male	No	NH White	2-3 months	4	A vape shop employee	A friend	0	0	0	An Internet search	Social media	0	0	3	What kind of device to use (e.g., a JUUL, a mod, a vape-pen)	What flavor or flavors to use	0	0	Slowly switch from smoking to vaping (e.g., cutting back on smoking while slowly increasing your vaping)	0	0	-999	1.87506
868	69	Male	No	NH White	Less than a day	2	0	0	A coworker/colleague	A family member	0	0	0	0	0	2	What kind of device to use (e.g., a JUUL, a mod, a vape-pen)	0	What nicotine concentration/strength to use	0	0	0	0	-999	0
869	33	Female	No	NH White	2-3 months	2	0	A friend	0	A family member	0	0	0	0	0	2	What kind of device to use (e.g., a JUUL, a mod, a vape-pen)	0	0	0	Slowly switch from smoking to vaping (e.g., cutting back on smoking while slowly increasing your vaping)	0	0	-999	1.87506
870	45	Male	No	NH White	1-3 weeks	5	A vape shop employee	A friend	0	0	A healthcare provider	An Internet search	Social media	0	0	3	What kind of device to use (e.g., a JUUL, a mod, a vape-pen)	What flavor or flavors to use	0	0	Slowly switch from smoking to vaping (e.g., cutting back on smoking while slowly increasing your vaping)	0	0	-999	1.14613
871	38	Female	Yes	H White	7-9 months	1	0	0	0	0	0	An Internet search	0	0	0	0	0	0	0	0	0	0	I did not get any specific guidance on how to use e-cigarettes/vapes to quit smoking	-999	2.38021
872	51	Female	No	NH White	1 month	1	0	0	0	0	0	0	Social media	0	0	0	0	0	0	0	0	0	I did not get any specific guidance on how to use e-cigarettes/vapes to quit smoking	-999	1.47712
873	46	Male	No	NH White	2-3 months	1	0	A friend	0	0	0	0	0	0	0	0	0	0	0	0	0	0	I did not get any specific guidance on how to use e-cigarettes/vapes to quit smoking	-999	1.87506
874	30	Female	No	NH Black	1 month	4	0	A friend	0	A family member	A healthcare provider	0	Social media	0	0	2	0	0	0	Making an abrupt switch from smoking to vaping (e.g., quit smoking and start vaping on the same day)	Slowly switch from smoking to vaping (e.g., cutting back on smoking while slowly increasing your vaping)	0	0	-999	1.47712
875	30	Male	No	NH White	2-3 months	3	A vape shop employee	0	A coworker/colleague	0	A healthcare provider	0	0	0	0	3	What kind of device to use (e.g., a JUUL, a mod, a vape-pen)	What flavor or flavors to use	What nicotine concentration/strength to use	0	0	0	0	-999	1.87506
876	35	Male	No	NH White	1 month	3	A vape shop employee	0	0	0	0	An Internet search	Social media	0	0	2	What kind of device to use (e.g., a JUUL, a mod, a vape-pen)	0	0	0	Slowly switch from smoking to vaping (e.g., cutting back on smoking while slowly increasing your vaping)	0	0	-999	1.47712
877	39	Male	No	NH White	7-9 months	2	0	0	0	A family member	0	0	Social media	0	0	2	0	0	What nicotine concentration/strength to use	Making an abrupt switch from smoking to vaping (e.g., quit smoking and start vaping on the same day)	0	0	0	-999	2.38021
878	21	Female	No	NH Black	1 month	0	0	0	0	0	0	0	0	0	I did not get any specific information on how to use e-cigarettes/vapes to quit smoking	#NULL!	#NULL!	#NULL!	#NULL!	#NULL!	#NULL!	#NULL!	#NULL!		1.47712
879	34	Male	No	NH White	1 month	7	A vape shop employee	A friend	A coworker/colleague	A family member	A healthcare provider	An Internet search	Social media	0	0	5	What kind of device to use (e.g., a JUUL, a mod, a vape-pen)	What flavor or flavors to use	What nicotine concentration/strength to use	Making an abrupt switch from smoking to vaping (e.g., quit smoking and start vaping on the same day)	Slowly switch from smoking to vaping (e.g., cutting back on smoking while slowly increasing your vaping)	0	0	-999	1.47712
880	34	Male	No	NH White	1 month	7	A vape shop employee	A friend	A coworker/colleague	A family member	A healthcare provider	An Internet search	Social media	0	0	5	What kind of device to use (e.g., a JUUL, a mod, a vape-pen)	What flavor or flavors to use	What nicotine concentration/strength to use	Making an abrupt switch from smoking to vaping (e.g., quit smoking and start vaping on the same day)	Slowly switch from smoking to vaping (e.g., cutting back on smoking while slowly increasing your vaping)	0	0	-999	1.47712
881	40	Male	No	NH White	2-3 months	3	A vape shop employee	0	A coworker/colleague	A family member	0	0	0	0	0	3	What kind of device to use (e.g., a JUUL, a mod, a vape-pen)	0	0	Making an abrupt switch from smoking to vaping (e.g., quit smoking and start vaping on the same day)	Slowly switch from smoking to vaping (e.g., cutting back on smoking while slowly increasing your vaping)	0	0	-999	1.87506
882	33	Male	No	NH White	10-12 months	5	0	A friend	A coworker/colleague	0	A healthcare provider	An Internet search	Social media	0	0	3	What kind of device to use (e.g., a JUUL, a mod, a vape-pen)	What flavor or flavors to use	0	0	Slowly switch from smoking to vaping (e.g., cutting back on smoking while slowly increasing your vaping)	0	0	-999	2.51851
883	39	Male	No	NH White	2-3 months	3	0	A friend	A coworker/colleague	0	0	0	Social media	0	0	3	What kind of device to use (e.g., a JUUL, a mod, a vape-pen)	What flavor or flavors to use	What nicotine concentration/strength to use	0	0	0	0	-999	1.87506
884	35	Female	Yes	H White	1 month	3	0	A friend	0	0	0	An Internet search	Social media	0	0	2	0	What flavor or flavors to use	What nicotine concentration/strength to use	0	0	0	0	-999	1.47712
885	40	Female	No	NH White	2-3 months	1	0	0	0	0	0	An Internet search	0	0	0	1	0	0	0	0	Slowly switch from smoking to vaping (e.g., cutting back on smoking while slowly increasing your vaping)	0	0	-999	1.87506
886	39	Male	Yes	H White	1 month	1	0	A friend	0	0	0	0	0	0	0	1	0	0	0	0	Slowly switch from smoking to vaping (e.g., cutting back on smoking while slowly increasing your vaping)	0	0	-999	1.47712
887	28	Female	No	NH White	4-6 months	1	0	0	0	0	0	0	Social media	0	0	1	0	What flavor or flavors to use	0	0	0	0	0	-999	2.17609
888	33	Female	No	NH Black	2-3 months	1	0	0	0	0	0	An Internet search	0	0	0	3	What kind of device to use (e.g., a JUUL, a mod, a vape-pen)	What flavor or flavors to use	What nicotine concentration/strength to use	0	0	0	0	-999	1.87506
889	41	Male	No	NH White	2-3 months	0	0	0	0	0	0	0	0	0	I did not get any specific information on how to use e-cigarettes/vapes to quit smoking	#NULL!	#NULL!	#NULL!	#NULL!	#NULL!	#NULL!	#NULL!	#NULL!		1.87506
890	34	Male	No	NH White	10-12 months	2	0	0	0	0	A healthcare provider	0	Social media	0	0	3	0	What flavor or flavors to use	What nicotine concentration/strength to use	Making an abrupt switch from smoking to vaping (e.g., quit smoking and start vaping on the same day)	0	0	0	-999	2.51851
891	23	Female	No	NH White	More than a year	1	0	A friend	0	0	0	0	0	0	0	3	What kind of device to use (e.g., a JUUL, a mod, a vape-pen)	0	What nicotine concentration/strength to use	Making an abrupt switch from smoking to vaping (e.g., quit smoking and start vaping on the same day)	0	0	0	-999	2.62325
892	27	Female	Yes	H White	10-12 months	4	A vape shop employee	A friend	0	0	0	An Internet search	Social media	0	0	3	0	What flavor or flavors to use	What nicotine concentration/strength to use	0	Slowly switch from smoking to vaping (e.g., cutting back on smoking while slowly increasing your vaping)	0	0	-999	2.51851
893	61	Female	No	NH White	More than a year	1	0	0	0	A family member	0	0	0	0	0	3	What kind of device to use (e.g., a JUUL, a mod, a vape-pen)	What flavor or flavors to use	0	Making an abrupt switch from smoking to vaping (e.g., quit smoking and start vaping on the same day)	0	0	0	-999	2.62325
894	36	Female	Yes	H White	1 month	2	0	0	0	0	A healthcare provider	An Internet search	0	0	0	4	What kind of device to use (e.g., a JUUL, a mod, a vape-pen)	What flavor or flavors to use	What nicotine concentration/strength to use	0	Slowly switch from smoking to vaping (e.g., cutting back on smoking while slowly increasing your vaping)	0	0	-999	1.47712
895	38	Female	No	NH White	2-3 months	4	0	A friend	0	A family member	0	An Internet search	Social media	0	0	2	What kind of device to use (e.g., a JUUL, a mod, a vape-pen)	0	0	0	Slowly switch from smoking to vaping (e.g., cutting back on smoking while slowly increasing your vaping)	0	0	-999	1.87506
896	36	Male	No	NH White	7-9 months	4	A vape shop employee	A friend	0	A family member	0	0	Social media	0	0	2	0	What flavor or flavors to use	What nicotine concentration/strength to use	0	0	0	0	-999	2.38021
897	34	Male	No	NH White	1 month	3	0	A friend	0	0	0	An Internet search	Social media	0	0	2	What kind of device to use (e.g., a JUUL, a mod, a vape-pen)	0	What nicotine concentration/strength to use	0	0	0	0	-999	1.47712
898	35	Female	No	NH White	2-3 months	2	0	A friend	0	0	0	An Internet search	0	0	0	2	What kind of device to use (e.g., a JUUL, a mod, a vape-pen)	0	0	0	Slowly switch from smoking to vaping (e.g., cutting back on smoking while slowly increasing your vaping)	0	0	-999	1.87506
899	35	Male	No	NH White	7-9 months	5	0	A friend	A coworker/colleague	0	A healthcare provider	An Internet search	Social media	0	0	4	0	What flavor or flavors to use	What nicotine concentration/strength to use	Making an abrupt switch from smoking to vaping (e.g., quit smoking and start vaping on the same day)	Slowly switch from smoking to vaping (e.g., cutting back on smoking while slowly increasing your vaping)	0	0	-999	2.38021
900	40	Male	No	NH White	1 month	3	0	0	0	A family member	0	An Internet search	Social media	0	0	3	0	0	What nicotine concentration/strength to use	Making an abrupt switch from smoking to vaping (e.g., quit smoking and start vaping on the same day)	Slowly switch from smoking to vaping (e.g., cutting back on smoking while slowly increasing your vaping)	0	0	-999	1.47712
901	36	Male	No	NH White	1 month	2	0	A friend	A coworker/colleague	0	0	0	0	0	0	3	0	What flavor or flavors to use	What nicotine concentration/strength to use	Making an abrupt switch from smoking to vaping (e.g., quit smoking and start vaping on the same day)	0	0	0	-999	1.47712
902	36	Male	No	NH White	1 month	3	0	A friend	0	0	0	An Internet search	Social media	0	0	3	0	What flavor or flavors to use	0	Making an abrupt switch from smoking to vaping (e.g., quit smoking and start vaping on the same day)	Slowly switch from smoking to vaping (e.g., cutting back on smoking while slowly increasing your vaping)	0	0	-999	1.47712
903	39	Male	No	NH White	2-3 months	4	0	0	0	A family member	A healthcare provider	An Internet search	Social media	0	0	3	0	What flavor or flavors to use	0	Making an abrupt switch from smoking to vaping (e.g., quit smoking and start vaping on the same day)	Slowly switch from smoking to vaping (e.g., cutting back on smoking while slowly increasing your vaping)	0	0	-999	1.87506
904	42	Male	No	NH White	2-3 months	3	0	A friend	0	0	0	An Internet search	Social media	0	0	3	What kind of device to use (e.g., a JUUL, a mod, a vape-pen)	What flavor or flavors to use	0	Making an abrupt switch from smoking to vaping (e.g., quit smoking and start vaping on the same day)	0	0	0	-999	1.87506
905	36	Female	No	NH White	7-9 months	1	0	A friend	0	0	0	0	0	0	0	4	What kind of device to use (e.g., a JUUL, a mod, a vape-pen)	What flavor or flavors to use	What nicotine concentration/strength to use	Making an abrupt switch from smoking to vaping (e.g., quit smoking and start vaping on the same day)	0	0	0	-999	2.38021
906	42	Male	No	NH White	4-6 months	2	0	A friend	0	0	0	An Internet search	0	0	0	2	What kind of device to use (e.g., a JUUL, a mod, a vape-pen)	0	0	Making an abrupt switch from smoking to vaping (e.g., quit smoking and start vaping on the same day)	0	0	0	-999	2.17609
